# Supplementary material for: DNA Methylation Impacts Gene Expression and Ensures Hypoxic Survival of Mycobacterium tuberculosis
Source: PLoS Pathog. 2013 Jul 4;9(7):e1003419. doi: 10.1371/journal.ppat.1003419 (PMC3701705; doi:10.1371/journal.ppat.1003419)
Supplement: Table S2 — Complete aerobic microarray dataset. (XLSX) [file ppat.1003419.s009.xlsx]

## Sheet: 111202_shell_anova_results no i
Table S2: complete coding region expression data (log2 values)
Probe.Set.ID	ANOVA.p	ANOVA.fdr	log2 fold change deltamamA/wildtype	log2 fold change complement/wildtype	Wildtype replicate 1	Delta-mamA replicate 1	Complement replicate 1	Wildtype replicate 2	Delta-mamA replicate 2	Complement replicate 2	Wildtype replicate 3	Delta-mamA replicate 3	Complement replicate 3	Target.Description	Gene.Title	Gene.Symbol	SwissProt
Rv3263_at	1.96e-12	8.15e-09	-4.05054	2.51466	9.06369	5.06405	11.5572	9.12533	4.99448	11.6364	9.06369	5.04257	11.6031	PROBABLE DNA METHYLASE (MODIFICATION METHYLASE) (METHYLTRANSFERASE)	Rv3263		P96868
Rv0142_at	4.02e-06	0.00417943	-1.32011	-0.163108	9.03647	7.76277	8.90251	9.11506	7.70475	8.84523	8.87497	7.59866	8.78943	CONSERVED HYPOTHETICAL PROTEIN	Rv0142		P96819
Rv1239c_at	0.0372072	0.999818	-0.796325	-0.221811	9.7857	9.26325	9.76338	9.81902	9.05388	9.52335	9.57836	8.47696	9.23091	POSSIBLE MAGNESIUM AND COBALT TRANSPORT TRANSMEMBRANE PROTEIN CORA	Rv1239c	corA	O50455
Rv3197A_at	0.000666186	0.307926	-0.754393	0.0239763	8.60065	7.66046	8.65335	8.75137	8.01512	8.74428	8.64753	8.06079	8.67385	PROBABLE TRANSCRIPTIONAL REGULATORY PROTEIN WHIB-LIKE WHIB7	Rv3197A	whiB7	Q6MX01
Rv3083_at	0.00487341	0.9654	-0.71988	-0.18628	10.6934	10.1028	10.7972	11.0383	10.1305	10.6524	11.0863	10.4252	10.8096	PROBABLE MONOOXYGENASE (HYDROXYLASE)	Rv3083		O53300
Rv0102_at	0.00106838	0.412563	-0.719227	0.0323833	10.3065	9.71433	10.406	10.5158	9.6093	10.4586	10.584	9.92501	10.6389	PROBABLE CONSERVED INTEGRAL MEMBRANE PROTEIN	Rv0102		P64689
Rv3085_at	0.0113837	0.999818	-0.675851	-0.116819	8.88211	8.24745	8.98182	9.14631	8.13409	8.77131	9.05459	8.67391	8.97942	PROBABLE SHORT-CHAIN TYPE DEHYDROGENASEREDUCTASE	Rv3085		O53302
Rv3084_at	0.0261911	0.999818	-0.622515	-0.064569	9.63408	9.21857	9.93998	10.1702	9.16755	9.7332	10.0392	9.58985	9.97663	PROBABLE ACETYL-HYDROLASEESTERASE LIPR	Rv3084	lipR	O53301
Rv3378c_at	0.0384655	0.999818	-0.590528	-0.0736087	10.2396	9.75782	10.2176	10.1509	9.64154	10.0923	9.95593	9.17551	9.81571	HYPOTHETICAL PROTEIN	Rv3378c		O50407
Rv3087_at	0.0373068	0.999818	-0.46538	-0.055514	8.95808	8.7232	9.29829	9.34638	8.56517	8.852	9.05964	8.6796	9.04726	CONSERVED HYPOTHETICAL PROTEIN. POSSIBLE TRIACYLGLYCEROL SYNTHASE (DIACYLGLYCEROL ACYLTRANSFERASE).	Rv3087		O53304
Rv3377c_at	0.003916	0.920508	-0.460826	-0.05197	10.4731	10.1197	10.4656	10.478	10.0272	10.3925	10.3786	9.80032	10.3158	POSSIBLE CYCLASE	Rv3377c		O50406
Rv3086_at	0.00889483	0.999818	-0.424138	-0.0559033	10.2327	9.92949	10.3435	10.4935	9.88101	10.2261	10.4442	10.0875	10.4331	PROBABLE ZINC-TYPE ALCOHOL DEHYDROGENASE ADHD (ALDEHYDE REDUCTASE)	Rv3086	adhD	O53303
Rv3088_at	0.0275022	0.999818	-0.415867	-0.0105353	8.69691	8.53227	8.80663	8.884	8.40484	8.65291	8.68563	8.08183	8.7754	CONSERVED HYPOTHETICAL PROTEIN. POSSIBLE TRIACYLGLYCEROL SYNTHASE (DIACYLGLYCEROL ACYLTRANSFERASE).	Rv3088		P67208
Rv2641_at	0.0339125	0.999818	-0.357174	-0.111007	9.93516	9.78506	9.90287	10.0462	9.45686	9.78506	9.8305	9.49839	9.79088	CADMIUM INDUCIBLE PROTEIN CADI	Rv2641	cadI	P0A5N6
Rv0093c_at	0.000101888	0.0847711	-0.335638	0.022612	8.7642	8.49373	8.82998	8.76813	8.36904	8.80994	8.80395	8.46659	8.7642	PROBABLE CONSERVED MEMBRANE PROTEIN	Rv0093c		Q10890
Rv3379c_at	0.0332969	0.999818	-0.333524	-0.0366193	7.78176	7.49452	7.82416	7.81425	7.54258	7.68724	7.65785	7.21618	7.63259	PROBABLE 1-DEOXY-D-XYLULOSE 5-PHOSPHATE SYNTHASE DXS2 (1-DEOXYXYLULOSE-5-PHOSPHATE SYNTHASE) (DXP SYNTHASE) (DXPS)	Rv3379c	dxs2	O50408
Rv3191c_at	0.0655647	0.999818	-0.333327	-0.093929	7.12611	6.67449	6.94653	6.92364	6.80863	6.86327	6.86327	6.42992	6.82143	PROBABLE TRANSPOSASE	Rv3191c		O53337
Rv0897c_at	0.0059343	0.999818	-0.332894	0.069368	9.24243	9.11345	9.38065	9.3269	8.81897	9.27132	9.30867	8.94689	9.43413	PROBABLE OXIDOREDUCTASE	Rv0897c		P64751
Rv0233_at	0.223276	0.999818	-0.33231	-0.123217	10.7539	10.7707	11.1098	11.0013	10.5695	10.5695	11.1759	10.594	10.8821	PROBABLE RIBONUCLEOSIDE-DIPHOSPHATE REDUCTASE (BETA CHAIN) NRDB (RIBONUCLEOTIDE REDUCTASE SMALL CHAIN)	Rv0233	nrdB	P96416
Rv3516_at	0.0280672	0.999818	-0.32905	0.001027	8.92158	8.5782	8.97153	8.81751	8.59652	8.77064	8.74316	8.32038	8.74316	POSSIBLE ENOYL-CoA HYDRATASE ECHA19 (ENOYL HYDRASE) (UNSATURATED ACYL-CoA HYDRATASE) (CROTONASE)	Rv3516	echA19	O53561
Rv0232_at	0.393717	0.999818	-0.298333	-0.117427	10.9478	11.012	11.3512	11.3413	10.9108	10.893	11.6183	11.0897	11.311	PROBABLE TRANSCRIPTIONAL REGULATORY PROTEIN (PROBABLY TETRACRR-FAMILY)	Rv0232		P96415
Rv1258c_at	0.0380871	0.999818	-0.288078	0.030157	8.60805	8.50567	8.79294	8.65483	8.40461	8.60805	8.65569	8.14406	8.60805	PROBABLE CONSERVED INTEGRAL MEMBRANE TRANSPORT PROTEIN	Rv1258c		P64783
Rv3033_at	0.182611	0.999818	-0.285002	-0.2821	8.5288	8.40853	8.28571	8.75939	8.1719	8.23153	8.22529	8.07803	8.14994	HYPOTHETICAL PROTEIN	Rv3033		O53280
Rv3089_at	0.00898435	0.999818	-0.281756	-0.0256567	10.1321	9.96319	10.1436	10.0734	9.83879	10.0441	10.1645	9.7227	10.1052	PROBABLE CHAIN -FATTY-ACID-CoA LIGASE FADD13 (FATTY-ACYL-CoA SYNTHETASE)	Rv3089	fadD13	O53306
Rv1498c_at	0.324637	0.999818	-0.27499	-0.125723	10.7723	10.5699	10.6214	10.6457	10.3511	10.6072	10.4391	10.1111	10.2513	PROBABLE METHYLTRANSFERASE	Rv1498c		P71779
Rv1499_at	0.00803846	0.999818	-0.252544	0.10893	6.997	6.59368	7.0087	6.88616	6.82233	7.09541	6.87752	6.58704	6.98337	HYPOTHETICAL PROTEIN	Rv1499		P71780
Rv3832c_at	0.161185	0.999818	-0.246125	-0.403409	8.30269	8.10077	7.9557	8.30355	8.10077	7.7837	7.95296	7.61929	7.60958	CONSERVED HYPOTHETICAL PROTEIN	Rv3832c		P96246
Rv2642_at	0.124638	0.999818	-0.242835	-0.0128293	8.19043	8.18281	8.39517	8.36556	8.01672	8.1623	8.21187	7.83981	8.1719	POSSIBLE TRANSCRIPTIONAL REGULATORY PROTEIN (PROBABLY ARSR-FAMILY)	Rv2642		P71941
Rv1765A_at	0.0242328	0.999818	-0.239864	-0.174884	6.89178	6.62644	6.76893	6.95787	6.61228	6.77387	6.80781	6.69914	6.59	PUTATIVE TRANSPOSASE (FRAGMENT)	Rv1765A		Q79FL0
Rv1926c_at	0.319971	0.999818	-0.239347	-0.0663533	11.1787	11.116	11.2923	11.2143	10.9515	11.0338	11.0481	10.6556	10.916	IMMUNOGENIC PROTEIN MPT63 (ANTIGEN MPT63MPB63) (16 kDa IMMUNOPROTECTIVE EXTRACELLULAR PROTEIN)	Rv1926c	mpt63	P0A5Q2
Rv1498A_at	0.567804	0.999818	-0.23924	-0.14561	10.5754	10.5389	10.5943	10.5156	10.2717	10.3556	10.3184	9.88103	10.0226	CONSERVED HYPOTHETICAL PROTEIN	Rv1498A		Q8VK10
Rv3612c_at	0.375974	0.999818	-0.236278	-0.112979	9.71218	9.41161	9.39577	9.85835	9.2789	9.58057	9.51827	9.68945	9.77352	CONSERVED HYPOTHETICAL PROTEIN	Rv3612c		O06271
Rv2705c_at	0.209959	0.999818	-0.233073	-0.294034	10.2345	10.1569	10.0872	10.4034	9.86852	9.89037	9.96427	9.87752	9.74249	CONSERVED HYPOTHETICAL PROTEIN	Rv2705c		O07206
Rv3016_at	0.18736	0.999818	-0.226681	-0.128518	9.79043	9.66687	9.72869	9.81906	9.57269	9.5518	9.63009	9.31997	9.57353	PROBABLE LIPOPROTEIN LPQA	Rv3016	lpqA	O53263
Rv2644c_at	0.234233	0.999818	-0.222118	-0.054348	8.25649	7.9415	8.0629	8.35361	7.99798	8.25649	8.27556	8.27983	8.40322	HYPOTHETICAL PROTEIN	Rv2644c		P65041
AFFX-LysX-3_at	0.546105	0.999818	-0.221075	-0.144568	6.26662	6.44865	6.38573	6.73326	5.87284	6.32003	6.32003	6.3352	6.18044
Rv3203_at	0.18112	0.999818	-0.218585	-0.136123	9.31769	9.19307	9.34688	9.38249	9.00847	9.04689	9.18336	9.02624	9.08139	POSSIBLE LIPASE LIPV	Rv3203	lipV	O05863
Rv2309A_at	0.473873	0.999818	-0.218329	-0.107928	6.8345	6.66665	6.78666	6.71682	6.64854	6.58469	6.58469	6.16583	6.44088	HYPOTHETICAL PROTEIN	Rv2309A		Q8VJL9
AFFX-r2-Bs-phe-3_at	0.447645	0.999818	-0.216018	-0.076158	7.88535	7.94731	8.04468	8.20221	7.46812	7.86834	7.93558	7.95967	7.88164
Rv0898c_at	0.0343184	0.999818	-0.214567	0.0683667	10.8755	10.8104	11.0425	11.0487	10.7136	10.9778	11.0932	10.8497	11.2022	CONSERVED HYPOTHETICAL PROTEIN	Rv0898c		P64753
AFFX-r2-Bs-lys-M_at	0.437203	0.999818	-0.207734	-0.095563	7.64789	7.76994	7.84235	7.93738	7.35843	7.80266	7.92786	7.76156	7.58143
Rv2416c_at	0.731579	0.999818	-0.205641	-0.0823927	9.09964	9.2051	9.26065	9.10271	8.87629	8.95369	8.87652	8.38056	8.61735	ENHANCED INTRACELLULAR SURVIVAL PROTEIN EIS, GCN5-RELATED N-ACETYLTRANSFERASE	Rv2416c	eis	P71727
Rv2401_at	0.276807	0.999818	-0.203634	-0.272262	7.89932	7.80937	7.66796	7.88556	7.60272	7.56675	7.59291	7.35479	7.32629	HYPOTHETICAL PROTEIN	Rv2401		O86326
Rv0724A_s_at	0.173492	0.999818	-0.201273	-0.0623923	8.18947	7.90959	8.02778	8.28487	7.92788	8.1368	8.1368	8.16985	8.25937	CONSERVED HYPOTHETICAL PROTEIN	Rv0724A		Q79FX1
Rv2316_at	0.362594	0.999818	-0.200372	-0.0684233	7.08289	6.88453	7.10737	7.01257	6.69287	6.74614	6.769	6.68594	6.80568	PROBABLE SUGAR-TRANSPORT INTEGRAL MEMBRANE PROTEIN ABC TRANSPORTER USPA	Rv2316	uspA	P71896
Rv2633c_at	0.505197	0.999818	-0.19919	-0.13914	11.7184	11.5412	11.6458	11.6245	11.408	11.3519	11.3372	11.1333	11.265	HYPOTHETICAL PROTEIN	Rv2633c		P65035
Rv1787_at	0.143552	0.999818	-0.198048	0.0171183	8.40994	8.22687	8.41176	8.57125	8.20463	8.45673	8.50978	8.46533	8.67385	PPE FAMILY PROTEIN	Rv1787	PPE25	Q79FK8
Rv1201c_at	0.00461117	0.959124	-0.197983	-0.09441	12.8639	12.7104	12.7892	12.9215	12.6398	12.7555	12.798	12.6393	12.7555	PROBABLE TRANSFERASE	Rv1201c		O05302
Rv1706A_at	0.314771	0.999818	-0.195763	-0.162596	6.54072	6.41767	6.27766	6.46955	6.32883	6.27062	6.29925	5.97573	6.27344	CONSERVED HYPOTHETICAL PROTEIN	Rv1706A		Q79FL4
Rv3437_at	0.301072	0.999818	-0.194901	-0.052381	9.14414	9.05242	9.22124	9.36303	8.81573	9.05906	8.98932	9.04364	9.05906	POSSIBLE CONSERVED TRANSMEMBRANE PROTEIN	Rv3437		O06254
Rv0115_at	0.170014	0.999818	-0.193805	0.109711	8.56565	8.44363	8.7917	8.92047	8.54011	8.93845	8.89929	8.82025	8.9844	POSSIBLE D-ALPHA-D-HEPTOSE-7-PHOSPHATE KINASE HDDA	Rv0115	hddA	O53637
Rv2338c_at	0.290168	0.999818	-0.193557	-0.0487233	10.7949	10.7751	10.8092	10.8162	10.5921	10.675	10.6786	10.3419	10.6594	POSSIBLE MOLYBDOPTERIN BIOSYNTHESIS PROTEIN MOEW	Rv2338c	moeW	P95234
Rv2407_at	0.522293	0.999818	-0.191576	-0.0844367	7.60802	7.67518	7.70355	7.82289	7.30474	7.4187	7.40931	7.28557	7.46466	CONSERVED HYPOTHETCAL PROTEIN	Rv2407		P71736
Rv0449c_at	0.0416673	0.999818	-0.190409	-0.0625037	8.65333	8.47723	8.47202	8.66634	8.4386	8.55199	8.55199	8.3846	8.66014	CONSERVED HYPOTHETICAL PROTEIN	Rv0449c		O53734
Rv0340_at	0.221483	0.999818	-0.189057	-0.086176	9.17505	9.15535	9.14222	9.37475	8.86366	9.13532	9.1786	9.14222	9.19233	CONSERVED HYPOTHETICAL PROTEIN	Rv0340		O33270
Rv1711_at	0.273287	0.999818	-0.187373	0.0264233	10.7001	10.4799	10.7278	10.8157	10.5283	10.7577	10.9038	10.8492	11.0133	CONSERVED HYPOTHETICAL PROTEIN	Rv1711		P65842
MTB000024_at	0.522278	0.999818	-0.186835	0.00662633	8.02264	7.94731	7.95156	8.29204	7.52944	8.06452	7.74269	8.02012	8.06117	tRNA-Leu	MTB000024	leuX
Rv3424c_at	0.150095	0.999818	-0.184661	0.0127847	7.58375	7.13257	7.39316	7.43307	7.31849	7.51075	7.43307	7.44484	7.58432	HYPOTHETICAL PROTEIN	Rv3424c		P65085
Rv1864c_at	0.490137	0.999818	-0.184386	-0.125883	10.1591	10.2217	10.1669	10.2705	9.8268	9.98887	9.97608	9.80406	9.87223	CONSERVED HYPOTHETICAL PROTEIN	Rv1864c		P95151
Rv2478c_at	0.500723	0.999818	-0.183955	-0.00380767	7.81333	7.85355	7.95251	8.11847	7.67876	8.15255	8.29982	8.14743	8.11513	CONSERVED HYPOTHETICAL PROTEIN	Rv2478c		O53205
Rv2639c_at	0.0972263	0.999818	-0.183781	-0.0504	9.66317	9.48987	9.49668	9.54093	9.34441	9.58341	9.48033	9.29881	9.45314	PROBABLE CONSERVED INTEGRAL MEMBRANE PROTEIN	Rv2639c		P67146
Rv1088_at	0.282127	0.999818	-0.181006	-0.0256683	6.64313	6.57515	6.81807	6.86733	6.38196	6.60341	6.56318	6.5735	6.57515	PE FAMILY PROTEIN	Rv1088	PE9	Q79FS8
Rv2137c_at	0.0303839	0.999818	-0.18042	-0.0585167	11.3188	11.0537	11.185	11.3134	11.1214	11.2351	11.1485	11.0644	11.185	CONSERVED HYPOTHETICAL PROTEIN	Rv2137c		O06238
Rv3613c_at	0.300595	0.999818	-0.17907	-0.167093	11.4299	11.277	11.2231	11.6858	11.2115	11.3013	11.2089	11.2988	11.2988	HYPOTHETICAL PROTEIN	Rv3613c		O06270
Rv2892c_at	0.235738	0.999818	-0.178946	-0.0454587	7.96385	7.81826	7.91689	8.11079	7.65383	8.03143	7.91408	7.97978	7.90402	PPE FAMILY PROTEIN	Rv2892c	PPE45	P0A694
Rv0245_at	0.176471	0.999818	-0.17629	-0.107613	9.66799	9.59003	9.56446	9.79887	9.38185	9.53716	9.52206	9.48816	9.56446	POSSIBLE OXIDOREDUCTASE	Rv0245		O53667
Rv1790_at	0.021448	0.999818	-0.173661	-0.0116437	6.17443	6.08193	6.17443	6.28278	5.96603	6.26934	6.21043	6.09868	6.18894	PPE FAMILY PROTEIN	Rv1790	PPE27	Q79FK5
Rv3454_at	0.0456615	0.999818	-0.173355	0.07385	7.29495	7.07909	7.26307	7.30889	7.01637	7.37161	7.27419	7.26251	7.46491	PROBABLE CONSERVED INTEGRAL MEMBRANE PROTEIN	Rv3454		O06321
Rv1990c_at	0.374545	0.999818	-0.172873	-0.0449853	9.59517	9.53331	9.63312	9.59913	9.29018	9.42284	9.37176	9.22396	9.37515	PROBABLE TRANSCRIPTIONAL REGULATORY PROTEIN	Rv1990c		P64909
Rv1921c_at	0.0802447	0.999818	-0.172123	-0.144734	6.38409	6.34613	6.36202	6.49271	6.21075	6.24577	6.3697	6.17326	6.2045	PROBABLE CONSERVED LIPOPROTEIN LPPF	Rv1921c	lppF	O53963
Rv1136_at	0.133036	0.999818	-0.17062	-0.098239	7.22369	7.00122	7.04999	7.09368	6.84136	7.01559	6.9916	6.95454	6.94867	POSSIBLE ENOYL-CoA HYDRATASE	Rv1136		O06536
Rv2632c_at	0.351097	0.999818	-0.16878	-0.1097	11.1455	11.0678	11.0609	11.2006	10.9596	10.9697	10.9314	10.7437	10.9178	CONSERVED HYPOTHETICAL PROTEIN	Rv2632c		P65033
Rv3771c_at	0.0947754	0.999818	-0.166969	-0.0767567	9.49854	9.42205	9.52583	9.6599	9.36297	9.52583	9.66878	9.54129	9.54528	CONSERVED HYPOTHETICAL PROTEIN	Rv3771c		P72038
Rv2304c_at	0.427242	0.999818	-0.166601	-0.147761	9.44467	9.40666	9.28135	9.44498	9.10719	9.20263	9.15028	9.02628	9.11267	HYPOTHETICAL PROTEIN	Rv2304c		P64985
Rv3069_at	0.157041	0.999818	-0.164595	-0.089851	8.69074	8.69128	8.65529	8.74535	8.40185	8.60024	8.74729	8.59647	8.6583	PROBABLE CONSERVED TRANSMEMBRANE PROTEIN	Rv3069		P63862
Rv0123_at	0.769866	0.999818	-0.163666	-0.158923	9.00682	8.92001	8.82648	8.71655	8.58409	8.65652	8.4805	8.20878	8.2441	HYPOTHETICAL PROTEIN	Rv0123		O07173
Rv3848_at	0.623113	0.999818	-0.163646	-0.079366	9.06323	8.92512	8.97174	9.33192	8.90502	9.16056	9.28987	9.36393	9.31462	PROBABLE CONSERVED TRANSMEMBRANE PROTEIN	Rv3848		P96229
Rv0113_at	0.0569369	0.999818	-0.163584	0.056448	9.96136	9.63365	10.0166	9.96288	9.90569	10.0786	9.963	9.85716	9.96136	PROBABLE SEDOHEPTULOSE-7-PHOSPHATE ISOMERASE GMHA (PHOSPHOHEPTOSE ISOMERASE)	Rv0113	gmhA	P0A604
Rv2708c_at	0.538463	0.999818	-0.162797	-0.06857	11.7904	11.7624	11.7649	11.8491	11.5959	11.6758	11.5402	11.3329	11.5332	CONSERVED HYPOTHETICAL PROTEIN	Rv2708c		O07209
Rv2404c_at	0.0552601	0.999818	-0.16247	-0.0647133	10.4483	10.4033	10.4215	10.5553	10.3552	10.4261	10.4629	10.2205	10.4247	PROBABLE GTP-BINDING PROTEIN LEPA (GTP-BINDING ELONGATION FACTOR)	Rv2404c	lepA	P65269
Rv1958c_at	0.328193	0.999818	-0.162307	-0.11166	7.34242	6.86179	6.95741	7.07569	7.07569	7.12572	7.07569	7.0694	7.07569	HYPOTHETICAL PROTEIN	Rv1958c		P95256
Rv3143_at	0.788057	0.999818	-0.160452	-0.121833	10.608	10.6703	10.6735	10.5813	10.5313	10.4526	10.409	9.91545	10.1068	PROBABLE RESPONSE REGULATOR	Rv3143		P95183
Rv2122c_at	0.795552	0.999818	-0.159831	-0.185278	8.95559	9.08374	9.05264	8.88351	8.74926	8.65602	8.67385	8.20046	8.24846	Probable phosphoribosyl-AMP pyrophosphatase HisE	Rv2122c	hisE	P0A5B1
Rv1922_at	0.20743	0.999818	-0.159289	-0.146631	8.44251	8.2373	8.29475	8.4137	8.14536	8.22881	8.18609	8.18176	8.07885	PROBABLE CONSERVED LIPOPROTEIN	Rv1922		P95291
Rv1950c_at	0.32836	0.999818	-0.158985	-0.125241	10.2579	10.1625	10.1797	10.3126	9.99348	10.1182	10.0411	9.97864	9.93797	CONSERVED HYPOTHETICAL PROTEIN	Rv1950c		P95264
Rv0119_at	0.113227	0.999818	-0.158934	-0.230874	9.17999	9.04544	9.03539	9.2512	9.02978	8.88183	8.99459	8.87377	8.81594	PROBABLE FATTY-ACID-CoA LIGASE FADD7 (FATTY-ACID-CoA SYNTHETASE) (FATTY-ACID-CoA SYNTHASE)	Rv0119	fadD7	O07169
Rv1521_at	0.0294446	0.999818	-0.15893	-0.0568567	11.5157	11.4145	11.4456	11.5939	11.3104	11.5389	11.5349	11.4427	11.4893	PROBABLE FATTY-ACID-CoA LIGASE FADD25 (FATTY-ACID-CoA SYNTHETASE) (FATTY-ACID-CoA SYNTHASE)	Rv1521	fadD25	Q50586
Rv3839_at	0.542653	0.999818	-0.158857	-0.107157	8.3666	8.27894	8.21084	8.2738	8.12496	8.16924	8.06871	7.82864	8.00757	CONSERVED HYPOTHETICAL PROTEIN	Rv3839		P96239
Rv3476c_at	0.347732	0.999818	-0.158524	-0.0733637	9.38645	9.29881	9.37007	9.32497	9.14564	9.21848	9.21593	9.00732	9.1187	PROBABLE DICARBOXYLIC ACID TRANSPORT INTEGRAL MEMBRANE PROTEIN KGTP (DICARBOXYLATE TRANSPORTER)	Rv3476c	kgtP	O06339
Rv1888A_at	0.611881	0.999818	-0.157655	-0.140951	8.92858	9.10327	9.00009	9.34997	8.82792	8.89183	8.8345	8.7089	8.79828	CONSERVED HYPOTHETICAL PROTEIN	Rv1888A		Q79FJ0
Rv1710_at	0.230421	0.999818	-0.156763	0.0293433	11.1989	10.9958	11.181	11.2805	11.0232	11.268	11.3105	11.3006	11.429	CONSERVED HYPOTHETICAL PROTEIN	Rv1710		O33209
Rv1376_at	0.304031	0.999818	-0.156672	-0.0227487	9.1798	9.02051	9.20292	9.34228	9.13743	9.25725	9.40735	9.30147	9.40101	CONSERVED HYPOTHETICAL PROTEIN	Rv1376		P71804
Rv2429_at	0.810663	0.999818	-0.155147	-0.27202	11.9329	12.0988	11.9029	11.9059	11.8173	11.5585	11.3814	10.8386	10.9427	ALKYL HYDROPEROXIDE REDUCTASE D PROTEIN AHPD (ALKYL HYDROPEROXIDASE D)	Rv2429	ahpD	P0A5N4
AFFX-r2-Bs-lys-5_at	0.518929	0.999818	-0.153619	-0.00207767	6.99436	7.22568	7.29763	7.41806	6.88755	7.27065	7.38734	7.22568	7.22524
Rv0246_at	0.183316	0.999818	-0.153297	-0.0123847	8.57359	8.5542	8.64197	8.79387	8.41931	8.57359	8.51001	8.44408	8.62476	PROBABLE CONSERVED INTEGRAL MEMBRANE PROTEIN	Rv0246		O53668
Rv0656c_at	0.453613	0.999818	-0.152247	-0.137294	8.19977	7.8986	7.80893	8.12455	7.80144	8.02158	8.01467	8.18221	8.09659	CONSERVED HYPOTHETICAL PROTEIN WITH PIN DOMAIN	Rv0656c		O06783
Rv3290c_at	0.391578	0.999818	-0.151302	-0.073231	9.80903	9.49412	9.62124	9.85251	9.55728	9.61432	9.58151	9.73775	9.7878	PROBABLE L-LYSINE-EPSILON AMINOTRANSFERASE LAT (L-LYSINE AMINOTRANSFERASE) (LYSINE 6-AMINOTRANSFERASE)	Rv3290c	lat	P63509
Rv0128_at	0.412119	0.999818	-0.151227	-0.149401	9.67145	9.60399	9.56037	9.74362	9.43907	9.49541	9.40921	9.32754	9.3203	PROBABLE CONSERVED TRANSMEMBRANE PROTEIN	Rv0128		P96805
Rv1276c_at	0.594157	0.999818	-0.150579	-0.069695	8.26403	8.04631	8.36019	8.25808	8.04631	8.01282	7.96385	7.94161	7.90387	CONSERVED HYPOTHETICAL PROTEIN	Rv1276c		Q11043
Rv1897c_at	0.330919	0.999818	-0.148796	-0.179076	9.64912	9.59971	9.4652	9.69589	9.31422	9.36063	9.36078	9.34547	9.34273	CONSERVED HYPOTHETICAL PROTEIN	Rv1897c		P63995
Rv1515c_at	0.817119	0.999818	-0.148755	-0.14027	10.68	10.6393	10.5619	10.5366	10.3992	10.3693	10.1514	9.88323	10.016	CONSERVED HYPOTHETICAL PROTEIN	Rv1515c		P71794
Rv1365c_at	0.556075	0.999818	-0.148521	-0.111694	9.68835	9.66107	9.5991	9.68449	9.34596	9.46219	9.38363	9.30388	9.3601	ANTI-ANTI-SIGMA FACTOR RSFA (ANTI-SIGMA FACTOR ANTAGONIST) (REGULATOR OF SIGMA F A)	Rv1365c	rsfA	Q11035
Rv0738_at	0.368536	0.999818	-0.148473	-0.101944	8.59403	8.50825	8.68245	8.80616	8.50825	8.45637	8.49808	8.43636	8.45361	CONSERVED HYPOTHETICAL PROTEIN	Rv0738		O53801
Rv2428_at	0.868283	0.999818	-0.14804	-0.188627	12.6935	12.6443	12.7446	12.4857	12.5649	12.2887	12.1563	11.6822	11.7364	ALKYL HYDROPEROXIDE REDUCTASE C PROTEIN AHPC (ALKYL HYDROPEROXIDASE C)	Rv2428	ahpC	Q7BHK8
MTB000054_at	0.000347286	0.240785	-0.14718	-1.90769	10.6198	10.5853	9.11509	10.5371	10.3134	8.57211	10.4415	10.2581	8.18812	tRNA-Pro	MTB000054	proU
Rv1748_at	0.1887	0.999818	-0.147118	-0.0415453	8.38866	8.36305	8.48654	8.48895	8.34302	8.31452	8.42562	8.15581	8.37753	HYPOTHETICAL PROTEIN	Rv1748		P72005
Rv2647_at	0.562893	0.999818	-0.14632	-0.00534567	9.12419	8.94476	9.10823	9.24207	9.05813	9.2596	9.44097	9.36537	9.42336	HYPOTHETICAL PROTEIN	Rv2647		P71946
Rv0211_at	0.219642	0.999818	-0.145233	-0.162607	12.7298	12.6465	12.5971	12.8455	12.6052	12.58	12.5599	12.4478	12.4702	PROBABLE IRON-REGULATED PHOSPHOENOLPYRUVATE CARBOXYKINASE [GTP] PCKA (PHOSPHOENOLPYRUVATE CARBOXYLASE) (PEPCK)(PEP CARBOXYKINASE)	Rv0211	pckA	P65686
Rv3893c_at	0.417245	0.999818	-0.14509	-0.08593	10.8661	10.7581	10.7823	10.7931	10.63	10.7012	10.6375	10.4733	10.5553	PE FAMILY PROTEIN	Rv3893c	PE36	Q7D4N3
Rv2723_at	0.0442954	0.999818	-0.144673	-0.102317	9.19439	9.09852	9.09852	9.21255	8.97865	9.09668	9.11106	9.0068	9.01584	PROBABLE CONSERVED INTEGRAL MEMBRANE PROTEIN	Rv2723		P0A614
Rv1873_at	0.246382	0.999818	-0.144579	-0.0751083	6.14422	6.10366	6.20561	6.4124	6.05705	6.18753	6.1666	6.12878	6.10476	CONSERVED HYPOTHETICAL PROTEIN	Rv1873		O07756
Rv0750_at	0.596029	0.999818	-0.142955	-0.0571743	9.0521	9.17934	9.1106	9.22963	8.67352	9.04524	9.0521	9.0521	9.00646	CONSERVED HYPOTHETICAL PROTEIN	Rv0750		O53813
Rv2683_at	0.465207	0.999818	-0.142733	-0.10261	11.9413	11.8695	11.8727	11.9002	11.7342	11.7671	11.7294	11.5389	11.6231	CONSERVED HYPOTHETICAL PROTEIN	Rv2683		O07185
Rv2443_at	0.391915	0.999818	-0.142066	-0.0513107	8.27362	8.23023	8.37553	8.36937	8.07736	8.18609	8.15425	8.06345	8.08169	PROBABLE C4-DICARBOXYLATE-TRANSPORT TRANSMEMBRANE PROTEIN DCTA	Rv2443	dctA	P71906
Rv1833c_at	0.615368	0.999818	-0.141746	-0.0406047	9.93961	9.92394	9.9322	9.88325	9.55799	9.72156	9.63228	9.54797	9.67957	Possible haloalkane dehalogenase	Rv1833c		P64303
Rv1889c_at	0.3867	0.999818	-0.141224	-0.110124	9.39466	9.46215	9.45723	9.66729	9.30794	9.39466	9.39466	9.26285	9.27436	CONSERVED HYPOTHETICAL PROTEIN	Rv1889c		O07743
AFFX-ThrX-5_at	0.225992	0.999818	-0.139837	-0.0793333	10.4237	10.4171	10.4728	10.5159	10.2374	10.4064	10.435	10.3006	10.2575
Rv2040c_at	0.412567	0.999818	-0.13938	-0.0227663	7.7536	7.74339	7.7091	7.81618	7.42753	7.79483	7.83675	7.81746	7.8343	Probable sugar-transport integral membrane protein ABC transporter	Rv2040c		O53484
Rv1228_at	0.127964	0.999818	-0.139049	-0.028063	8.51312	8.52893	8.53842	8.57228	8.31477	8.46279	8.51312	8.33767	8.51312	PROBABLE LIPOPROTEIN LPQX	Rv1228	lpqX	O33224
Rv0899_at	0.735688	0.999818	-0.138833	-0.111865	9.55773	9.56976	9.50824	9.53607	9.37008	9.35569	9.24937	8.98684	9.14365	OUTER MEMBRANE PROTEIN A OMPA	Rv0899	ompA	P65593
Rv1670_at	0.618271	0.999818	-0.137725	-0.13662	8.20695	8.2581	8.23425	8.2474	8.11393	7.89425	8.07692	7.74606	7.99292	CONSERVED HYPOTHETICAL PROTEIN	Rv1670		O53917
Rv2528c_at	0.816515	0.999818	-0.13731	0.00819	7.0224	6.97621	7.25845	6.91253	6.91253	6.87419	6.69907	6.33333	6.52593	PROBABLE RESTRICTION SYSTEM PROTEIN MRR	Rv2528c	mrr	P95025
Rv0547c_at	0.0159785	0.999818	-0.13722	-0.197603	9.93954	9.82662	9.88437	9.97089	9.84766	9.74537	10.0232	9.84766	9.71103	POSSIBLE OXIDOREDUCTASE	Rv0547c		O06413
AFFX-PheX-3_at	0.734603	0.999818	-0.136846	-0.036829	7.30893	7.57941	7.61474	7.66249	7.05694	7.51393	7.60609	7.53061	7.33835
Rv2661c_at	0.0255559	0.999818	-0.136596	0.05514	6.76225	6.64006	6.68951	6.68951	6.51716	6.79737	6.63349	6.51824	6.76379	HYPOTHETICAL PROTEIN	Rv2661c		P71958
Rv0548c_at	0.402406	0.999818	-0.13653	-0.0624867	11.0543	11.0735	11.0626	11.0604	10.9151	10.9647	11.0009	10.7175	10.9009	PROBABLE NAPHTHOATE SYNTHASE MENB (DIHYDROXYNAPHTHOIC ACID SYNTHETASE) (DHNA SYNTHETASE)	Rv0548c	menB	O06414
Rv2385_at	0.668174	0.999818	-0.135657	-0.012634	6.75504	6.85072	6.82977	6.94709	6.48712	6.69011	6.47986	6.43718	6.6242	PUTATIVE ACETYL HYDROLASE MBTJ	Rv2385	mbtJ	Q79FE8
Rv0869c_at	0.244497	0.999818	-0.135013	0.00776333	10.5422	10.4339	10.532	10.6282	10.3296	10.5079	10.5761	10.578	10.7299	PROBABLE MOLYBDENUM COFACTOR BIOSYNTHESIS PROTEIN A2 MOAA2	Rv0869c	moaA2	P65384
putative2581474_at	0.118546	0.999818	-0.13451	-0.0328993	7.63722	7.55424	7.69457	7.71683	7.48138	7.52688	7.56893	7.48383	7.60283	similar to: MT2367.1
Rv2801c_at	0.46672	0.999818	-0.133429	0.00550667	8.27331	8.33125	8.43231	8.5153	7.98787	8.32282	8.27993	8.34913	8.32993	CONSERVED HYPOTHETICAL PROTEIN, toxin	Rv2801c		P71650
Rv0159c_at	0.884654	0.999818	-0.133065	-0.084873	8.23788	8.25733	8.31968	8.05108	8.11294	7.98951	7.92335	7.44284	7.6485	PE FAMILY PROTEIN	Rv0159c	PE3	Q79G04
Rv2521_at	0.107046	0.999818	-0.132957	-0.08602	11.7574	11.5772	11.5844	11.6613	11.4851	11.5668	11.5572	11.5148	11.5668	PROBABLE BACTERIOFERRITIN COMIGRATORY PROTEIN BCP	Rv2521	bcp	O53226
Rv1203c_at	0.0427417	0.999818	-0.132396	-0.0291133	7.29559	7.1397	7.18917	7.19807	7.0224	7.21779	7.20923	7.14361	7.20859	HYPOTHETICAL PROTEIN	Rv1203c		O05304
Rv2702_at	0.226743	0.999818	-0.132389	-0.0391167	10.2191	10.1624	10.1744	10.2209	10.0156	10.1305	10.0742	9.93897	10.0918	POLYPHOSPHATE GLUCOKINASE PPGK (POLYPHOSPHATE-GLUCOSE PHOSPHOTRANSFERASE)	Rv2702	ppgK	Q59568
Rv1881c_at	0.0527511	0.999818	-0.131763	-0.07781	11.6458	11.5005	11.5126	11.6354	11.4109	11.5373	11.5146	11.4892	11.5126	POSSIBLE CONSERVED LIPOPROTEIN LPPE	Rv1881c	lppE	O07750
Rv1623c_at	0.383564	0.999818	-0.130933	-0.0915433	12.9346	12.911	12.8574	12.9465	12.6822	12.7778	12.7555	12.6507	12.7267	Probable integral membrane cytochrome D ubiquinol oxidase (subunit I) cydA (Cytochrome BD-I oxidase subunit I)	Rv1623c	cydA	Q7D892
Rv1116A_at	0.592863	0.999818	-0.130485	-0.0532333	9.96477	9.91281	9.95031	9.90276	9.81527	9.78481	9.76166	9.50965	9.73437	CONSERVED HYPOTHETICAL PROTEIN (FRAGMENT)	Rv1116A		Q8VK68
Rv1847_at	0.520885	0.999818	-0.130153	-0.136053	10.6041	10.5674	10.5456	10.5796	10.3602	10.4221	10.3834	10.2491	10.1913	CONSERVED HYPOTHETICAL PROTEIN	Rv1847		P95162
Rv0078_at	0.869898	0.999818	-0.129765	-0.092736	8.00685	8.10158	8.00012	7.90864	7.85758	7.83608	7.6909	7.25792	7.49198	PROBABLE TRANSCRIPTIONAL REGULATORY PROTEIN	Rv0078		O53623
Rv3353c_at	0.745137	0.999818	-0.129681	-0.027913	8.32807	8.42867	8.42383	8.28681	8.11945	8.21892	8.15091	7.82863	8.0393	CONSERVED HYPOTHETICAL PROTEIN	Rv3353c		O50382
MTB000008_at	0.621908	0.999818	-0.12926	-0.141618	9.56763	9.42567	9.46805	9.69782	9.4805	9.42516	9.22543	9.19693	9.17283	tRNA-Gly	MTB000008	glyU
Rv3772_at	0.0288331	0.999818	-0.129102	-0.15492	9.73113	9.64031	9.6329	9.79211	9.54471	9.6022	9.69523	9.64615	9.51862	PROBABLE HISTIDINOL-PHOSPHATE AMINOTRANSFERASE HISC2 (IMIDAZOLE ACETOL-PHOSPHATE TRANSAMINASE) (IMIDAZOLYLACETOLPHOSPHATE AMINOTRANSFERASE)	Rv3772	hisC2	P72039
AFFX-LysX-M_at	0.614133	0.999818	-0.129099	-0.0479817	6.64055	6.75973	6.80903	6.98723	6.4664	6.75651	6.8419	6.85625	6.76018
MTB000040_x_at	0.461063	0.999818	-0.126691	-0.183289	9.82144	9.77706	9.72788	9.81702	9.57215	9.59067	9.55636	9.46553	9.3264	tRNA-Pro	MTB000040	proT
Rv2323c_at	0.294388	0.999818	-0.126445	-0.0274373	8.21785	8.12145	8.28138	8.45034	8.12176	8.21785	8.17221	8.21785	8.25885	CONSERVED HYPOTHETICAL PROTEIN	Rv2323c		P71889
Rv2129c_at	0.0566765	0.999818	-0.125787	-0.0682413	9.92006	9.90424	9.90529	10.0462	9.81919	9.89336	9.94133	9.80682	9.90424	Probable oxidoreductase	Rv2129c		O33263
Rv2085_at	0.833125	0.999818	-0.12568	0.022387	7.85635	7.562	7.71496	7.93894	7.75493	8.04595	8.2408	8.34212	8.34234	CONSERVED HYPOTHETICAL PROTEIN	Rv2085		P64935
Rv0457c_at	0.771111	0.999818	-0.125629	-0.14055	9.57912	9.81062	9.73452	9.81288	9.50802	9.52974	9.49207	9.18854	9.19816	PROBABLE PEPTIDASE	Rv0457c		O07178
Rv2160A_at	0.777487	0.999818	-0.12553	-0.0739503	9.5289	9.41154	9.42684	9.62988	9.01281	9.44276	9.22899	9.58685	9.29632	CONSERVED HYPOTHETICAL PROTEIN	Rv2160A		Q79FG9
putative1616944_at	0.161449	0.999818	-0.125378	-0.149673	8.21404	8.18822	8.12734	8.30235	8.06833	7.99672	8.11026	7.99397	8.05358	similar to:
Rv2766c_at	0.681944	0.999818	-0.125314	-0.071458	9.73659	9.82415	9.79622	9.80512	9.46962	9.55932	9.55188	9.42388	9.52368	PROBABLE SHORT-CHAIN TYPE DEHYDROGENASEREDUCTASE	Rv2766c	fabG5	Q7D6M3
Rv2451_at	0.24228	0.999818	-0.125142	-0.002823	6.85829	6.6554	6.81595	6.74023	6.65148	6.78479	6.63908	6.5553	6.62839	HYPOTHETICAL PROLINE AND SERINE RICH PROTEIN	Rv2451		O53178
Rv1104_at	0.0490689	0.999818	-0.124874	-0.0864877	9.74166	9.70495	9.74183	9.85713	9.6103	9.69439	9.77538	9.6843	9.67849	POSSIBLE PARA-NITROBENZYL ESTERASE (FRAGMENT)	Rv1104		O53452
Rv1976c_at	0.380411	0.999818	-0.124795	-0.0657	10.1347	10.1524	10.1633	10.2132	10.0443	10.0603	10.0884	9.86525	10.0155	CONSERVED HYPOTHETICAL PROTEIN	Rv1976c		O53977
Rv2179c_at	0.751253	0.999818	-0.123967	-0.109409	8.95583	8.98067	8.99345	9.03692	8.63622	8.68662	8.60929	8.61324	8.59374	CONSERVED HYPOTHETICAL PROTEIN	Rv2179c		O53513
Rv0965c_at	0.07241	0.999818	-0.123715	0.00498767	9.91783	9.90933	9.92142	9.96066	9.79352	9.91783	9.90551	9.71	9.95971	CONSERVED HYPOTHETICAL PROTEIN	Rv0965c		P71545
AFFX-r2-Bs-thr-5_s_at	0.2361	0.999818	-0.1226	-0.0635367	10.6219	10.5003	10.6153	10.5719	10.4386	10.5003	10.5074	10.3945	10.395
Rv2607_at	0.898888	0.999818	-0.122359	-0.107677	9.17294	9.35967	9.41882	9.16134	9.00732	8.93219	8.9252	8.5254	8.58544	PROBABLE PYRIDOXAMINE 5'-PHOSPHATE OXIDASE PDXH (PNPPMP OXIDASE) (PYRIDOXINEPHOSPHATE OXIDASE) (PNPOX) (PYRIDOXINE 5'-PHOSPHATE OXIDASE)	Rv2607	pdxH	P65682
Rv0028_at	0.0449337	0.999818	-0.121398	-0.0161963	9.31026	9.26872	9.26378	9.32611	9.13539	9.27527	9.27898	9.14705	9.32771	CONSERVED HYPOTHETICAL PROTEIN	Rv0028		P64669
Rv0744c_at	0.499123	0.999818	-0.121133	-0.0272937	9.53685	9.43787	9.47378	9.34785	9.24933	9.34564	9.30692	9.14103	9.29032	POSSIBLE TRANSCRIPTIONAL REGULATORY PROTEIN	Rv0744c		O53807
Rv2351c_at	0.864939	0.999818	-0.121123	-0.073585	9.68627	9.89819	9.77303	9.69819	9.4529	9.56594	9.4618	9.13179	9.28654	PROBABLE MEMBRANE-ASSOCIATED PHOSPHOLIPASE C 1 PLCA (MTP40 ANTIGEN)	Rv2351c	plcA	Q04001
Rv0749A_at	0.314628	0.999818	-0.12095	-0.08835	11.3793	11.2484	11.2099	11.3798	11.0854	11.1779	11.1779	11.2404	11.2842	HYPOTHETICAL PROTEIN (FRAGMENT)	Rv0749A		Q8VKE7
Rv2175c_at	0.128855	0.999818	-0.120707	-0.0543267	10.7074	10.6892	10.6597	10.7856	10.5216	10.6658	10.6612	10.5813	10.6658	conserved hypothetical regulatory protein	Rv2175c		O53509
Rv1010_at	0.199381	0.999818	-0.12048	-0.05589	11.3747	11.0976	11.2173	11.2873	11.204	11.3209	11.2277	11.2267	11.1838	PROBABLE DIMETHYLADENOSINE TRANSFERASE KSGA (S-adenosylmethionine-6-N', N'-adenosyl(rRNA) dimethyltransferase) (16S rRNA dimethylase) (High level kasugamycin resistance protein ksgA) (Kasugamycin dimethyltransferase)	Rv1010	ksgA	P66660
Rv1098c_at	0.129142	0.999818	-0.12009	0.0142933	12.1675	12.1159	12.1887	12.1695	11.9772	12.1234	12.0425	11.9261	12.1103	PROBABLE FUMARASE FUM (Fumarate hydratase)	Rv1098c	fum	O53446
Rfam79294_at	0.702378	0.999818	-0.119257	-0.15507	12.3188	12.2789	12.2333	12.2433	12.0915	12.0467	11.9463	11.7803	11.7632	Glycine riboswitch	AL123456
Rv3218_at	0.835749	0.999818	-0.118862	-0.110879	9.94895	9.95152	9.78872	9.80546	9.5487	9.6536	9.4224	9.32002	9.40187	CONSERVED HYPOTHETICAL PROTEIN	Rv3218		O05848
Rv2227_at	0.122463	0.999818	-0.118749	0.045525	9.29102	9.24277	9.34536	9.31251	9.11734	9.30143	9.14945	9.03663	9.24277	CONSERVED HYPOTHETICAL PROTEIN	Rv2227		Q10511
Rv1905c_at	0.41988	0.999818	-0.118436	0.0697983	9.97688	9.89892	10.0449	10.1618	9.75977	10.2202	10.1197	10.2444	10.2027	PROBABLE D-AMINO ACID OXIDASE AAO	Rv1905c	aao	O07727
Rv1501_at	0.287996	0.999818	-0.118087	-0.0132667	10.7178	10.6211	10.6018	10.6718	10.5526	10.705	10.5439	10.4054	10.5868	CONSERVED HYPOTHETICAL PROTEIN	Rv1501		P67770
Rv0643c_at	0.473275	0.999818	-0.117323	-0.0762467	11.98	11.9414	11.9674	12.0048	11.8854	11.8627	11.854	11.6601	11.7799	METHOXY MYCOLIC ACID SYNTHASE 3 MMAA3 (METHYL MYCOLIC ACID SYNTHASE 3) (MMA3) (HYDROXY MYCOLIC ACID SYNTHASE)	Rv0643c	mmaA3	P72027
Rv2143_at	0.0958238	0.999818	-0.116761	-0.0969417	8.11366	7.99104	8.00756	8.22264	8.00554	8.09831	8.11761	8.10705	8.05723	CONSERVED HYPOTHETICAL PROTEIN	Rv2143		O06232
putative3700526_at	0.824732	0.999818	-0.116288	-0.0656883	9.40072	9.28449	9.23975	9.68808	9.24083	9.47513	9.53104	9.74566	9.70791	similar to: TBCG_03252
Rv1366_at	0.692045	0.999818	-0.116212	-0.045638	8.89497	9.09682	9.01619	9.11155	8.65478	8.84888	8.86565	8.77194	8.87019	HYPOTHETICAL PROTEIN	Rv1366		P64833
Rv1050_at	0.81967	0.999818	-0.11594	0.022047	7.83674	7.86065	8.03858	7.62643	7.59717	7.62422	7.53653	7.19406	7.40304	PROBABLE OXIDOREDUCTASE	Rv1050		O53398
Rv3208A_at	0.712001	0.999818	-0.11572	-0.0786333	11.6506	11.654	11.6191	11.5347	11.4379	11.4612	11.4453	11.1915	11.3143	CONSERVED HYPOTHETICAL PROTEIN TB9.4	Rv3208A	TB9.4	Q6MWZ8
Rv3161c_at	0.472544	0.999818	-0.11558	0.0265133	10.1911	10.0841	10.2335	10.3472	10.0597	10.3264	10.3734	10.4212	10.4314	POSSIBLE DIOXYGENASE	Rv3161c		O53311
Rv1671_at	0.519031	0.999818	-0.115556	-0.0354203	7.50008	7.5782	7.4374	7.52743	7.20251	7.46404	7.39975	7.29988	7.41956	PROBABLE MEMBRANE PROTEIN	Rv1671		O53918
Rv1500_at	0.557799	0.999818	-0.115444	-0.065296	10.178	10.17	10.1694	10.2501	10.0375	10.1011	10.0072	9.88153	9.96897	PROBABLE GLYCOSYLTRANSFERASE	Rv1500		P71781
Rv1622c_at	0.595293	0.999818	-0.114983	-0.0856567	11.2932	11.2425	11.1928	11.3729	11.0815	11.1771	11.0108	11.0079	11.0501	Probable integral membrane cytochrome D ubiquinol oxidase (subunit II) cydB (Cytochrome BD-I oxidase subunit II)	Rv1622c	cydB	O06139
Rv3705A_at	0.514064	0.999818	-0.11384	-0.170327	11.1796	11.0984	11.0066	11.0687	10.8704	10.8581	10.8156	10.7536	10.6882	CONSERVED HYPOTHETICAL PROLINE RICH PROTEIN	Rv3705A		Q8VIV1
Rv3355c_at	0.802172	0.999818	-0.113801	-0.0761617	9.21341	9.14874	9.2355	9.37341	8.86566	8.94031	8.80263	9.03364	8.98515	Probable integral membrane protein	Rv3355c		O50384
Rv3226c_at	0.322851	0.999818	-0.11336	-0.0555103	9.93015	9.94795	9.91196	9.98449	9.72649	9.84957	9.84957	9.74969	9.83615	CONSERVED HYPOTHETICAL PROTEIN	Rv3226c		O05872
Rv3773c_at	0.00699068	0.999818	-0.112996	-0.087976	8.41014	8.35871	8.35871	8.4353	8.33543	8.35399	8.47224	8.28454	8.34105	CONSERVED HYPOTHETICAL PROTEIN	Rv3773c		P72040
Rv1266c_at	0.61574	0.999818	-0.112742	-0.151504	8.27997	8.45737	8.41329	8.46107	8.2452	8.06924	8.27997	7.98022	8.08397	PROBABLE TRANSMEMBRANE SERINETHREONINE-PROTEIN KINASE H PKNH (PROTEIN KINASE H) (STPK H)	Rv1266c	pknH	Q11053
Rv2658c_at	0.633578	0.999818	-0.112149	-0.222688	9.2983	9.32956	9.12569	9.14365	9.06494	8.822	8.88662	8.59763	8.71282	POSSIBLE PROPHAGE PROTEIN	Rv2658c		P71955
Rv2017_at	0.517036	0.999818	-0.111944	-0.0275647	9.4329	9.38197	9.4741	9.3579	9.20736	9.38366	9.31244	9.17808	9.16279	POSSIBLE TRANSCRIPTIONAL REGULATORY PROTEIN	Rv2017		O53463
Rv3289c_at	0.604457	0.999818	-0.111919	0.0307183	8.26159	8.00192	8.19679	8.35963	8.0984	8.33304	8.30942	8.49456	8.49296	POSSIBLE TRANSMEMBRANE PROTEIN	Rv3289c		P96894
Rv3617_at	0.354754	0.999818	-0.111741	-0.113211	8.61937	8.65416	8.61937	8.89916	8.54345	8.54703	8.63367	8.61937	8.64617	PROBABLE EPOXIDE HYDROLASE EPHA (EPOXIDE HYDRATASE) (ARENE-OXIDE HYDRATASE)	Rv3617	ephA	O06266
Rv3790_at	0.616298	0.999818	-0.111657	-0.139717	11.2669	11.2279	11.1963	11.2049	11.0861	11.0381	11.0074	10.8302	10.8256	PROBABLE OXIDOREDUCTASE	Rv3790		P72056
Rv0247c_at	0.288184	0.999818	-0.111137	-0.0710133	12.909	12.8784	12.8564	12.9358	12.7614	12.8278	12.8026	12.6742	12.7501	PROBABLE SUCCINATE DEHYDROGENASE [IRON-SULFUR SUBUNIT] (SUCCINIC DEHYDROGENASE)	Rv0247c		O53669
Rv1319c_at	0.180976	0.999818	-0.110877	-0.0573817	9.22942	9.27287	9.2481	9.38795	9.20516	9.27287	9.39934	9.20604	9.32358	POSSIBLE ADENYLATE CYCLASE (ATP PYROPHOSPHATE-LYASE) (ADENYLYL CYCLASE)	Rv1319c		P0A4Y2
Rv1826_at	0.461653	0.999818	-0.11073	-0.130077	12.6905	12.6327	12.5579	12.6044	12.4621	12.4953	12.4675	12.3353	12.3189	PROBABLE GLYCINE CLEAVAGE SYSTEM H PROTEIN GCVH	Rv1826	gcvH	Q50607
Rv2643_at	0.574945	0.999818	-0.110685	-0.003514	7.94146	7.98289	7.95298	7.97548	7.73907	7.84448	7.73555	7.59848	7.84448	PROBABLE ARSENIC-TRANSPORT INTEGRAL MEMBRANE PROTEIN ARSC	Rv2643	arsC	P71942
Rv2055c_at	0.37742	0.999818	-0.11045	-0.0444613	9.64052	9.59958	9.51667	9.61418	9.41265	9.51667	9.46282	9.37394	9.55079	Probable ribosomal protein S18 RpsR2	Rv2055c	rpsR2	P66465
Rv2824c_at	0.166382	0.999818	-0.110369	-0.05475	8.75127	8.718	8.76663	8.90445	8.72782	8.75127	8.75127	8.63005	8.72483	HYPOTHETICAL PROTEIN	Rv2824c		P71628
Rv0816c_at	0.316476	0.999818	-0.110305	-0.0522567	10.1812	10.1835	10.1231	10.284	9.98575	10.1425	10.0903	10.0554	10.1332	PROBABLE THIOREDOXIN THIX	Rv0816c	thiX	O53828
Rv2290_at	0.384214	0.999818	-0.110303	-0.08644	12.2262	12.0533	12.033	12.2056	11.9493	12.0544	11.9523	12.0505	12.0373	Probable conserved lipoprotein lppO	Rv2290	lppO	Q50675
Rv2035_at	0.738397	0.999818	-0.110251	-0.14049	9.06876	9.18374	9.01537	9.13284	8.8229	8.83875	8.7495	8.61371	8.67552	CONSERVED HYPOTHETICAL PROTEIN	Rv2035		O53479
AFFX-r2-Bs-thr-M_s_at	0.221026	0.999818	-0.109841	-0.05299	9.68132	9.68347	9.76686	9.72704	9.62064	9.68132	9.79445	9.56918	9.59566
Rv3820c_at	0.90791	0.999818	-0.109553	-0.076764	9.69086	9.86529	9.7601	9.63443	9.57131	9.52406	9.42455	8.98457	9.23539	POSSIBLE CONSERVED POLYKETIDE SYNTHASE ASSOCIATED PROTEIN PAPA2	Rv3820c	papA2	Q7D4T4
Rv1153c_at	0.457809	0.999818	-0.109453	-0.0566167	10.1834	10.2608	10.1816	10.3783	10.0589	10.1723	10.1392	10.0529	10.1772	PROBABLE O-METHYLTRANSFERASE OMT	Rv1153c	omt	O06551
Rv0267_at	0.671085	0.999818	-0.109393	-0.0479957	7.31028	6.98316	7.16131	7.35813	7.23028	7.3645	7.31028	7.43707	7.30889	PROBABLE INTEGRAL MEMBRANE NITRITE EXTRUSION PROTEIN NARU (NITRITE FACILITATOR)	Rv0267	narU	P95224
Rv1016c_at	0.0394368	0.999818	-0.109367	-0.0688033	11.2124	11.1451	11.0969	11.2363	11.0709	11.1579	11.1577	11.0623	11.1451	PROBABLE CONSERVED LIPOPROTEIN LPQT	Rv1016c	lpqT	P96384
Rv0230c_at	0.593013	0.999818	-0.109297	-0.0819533	11.5538	11.5059	11.5413	11.5116	11.4504	11.4319	11.418	11.1992	11.2643	PROBABLE PHOSPHOTRIESTERASE PHP (PARATHION HYDROLASE) (PTE) (ARYLDIALKYLPHOSPHATASE) (PARAOXONASE) (A-ESTERASE) (ARYLTRIPHOSPHATASE) (PARAOXON HYDROLASE)	Rv0230c	php	P96413
Rv2357c_at	0.890554	0.999818	-0.109141	-0.082891	10.3498	10.4766	10.3768	10.3133	10.1156	10.1801	9.99191	9.73546	9.8495	PROBABLE GLYCYL-tRNA SYNTHETASE GLYS (GLYCINE--tRNA LIGASE) (GLYRS)	Rv2357c	glyS	P67032
putative3332045_at	0.648804	0.999818	-0.108933	-0.06379	13.3742	13.331	13.3248	13.3302	13.1992	13.2552	13.1498	12.9972	13.0828	similar to: Ribosomal protein L28 [Mycobacterium tuberculosis C]
Rv2121c_at	0.924692	0.999818	-0.108774	-0.0609253	8.85448	8.86538	8.74801	8.54731	8.55969	8.56963	8.33307	7.98346	8.23444	Probable ATP phosphoribosyltransferase HisG	Rv2121c	hisG	P60759
Rv2871_at	0.662864	0.999818	-0.108687	-0.05718	10.6755	10.6443	10.6564	10.5442	10.5032	10.5728	10.5442	10.2902	10.363	CONSERVED HYPOTHETICAL PROTEIN, ANTITOXIN	Rv2871		P0A5G9
Rv2979c_at	0.106893	0.999818	-0.108489	0.0394903	9.72327	9.54809	9.68115	9.68868	9.50386	9.66339	9.62886	9.66339	9.81474	PROBABLE RESOLVASE	Rv2979c		P95116
Rv1329c_at	0.322308	0.999818	-0.108336	0.012201	8.84705	8.58781	8.90856	8.91802	8.78871	8.84705	8.84351	8.90704	8.88957	PROBABLE ATP-DEPENDENT HELICASE DING	Rv1329c	dinG	P64314
Rv0251c_at	0.712293	0.999818	-0.108126	0.044658	10.1421	10.1664	10.3108	10.0694	9.9566	9.96852	9.83755	9.60165	9.90371	HEAT SHOCK PROTEIN HSP (HEAT-STRESS-INDUCED RIBOSOME-BINDING PROTEIN A)	Rv0251c	hsp	O53673
Rv1347c_at	0.137669	0.999818	-0.108124	0.003509	8.76543	8.76543	8.78319	8.76543	8.57003	8.83189	8.83366	8.70468	8.75996	GCN5-RELATED N-ACETYLTRANSFERASE	Rv1347c		P64819
Rv1132_at	0.0873285	0.999818	-0.107387	0.0651267	10.7148	10.7875	10.8634	10.8007	10.6761	10.9121	10.8653	10.595	10.8007	CONSERVED MEMBRANE PROTEIN	Rv1132		O06583
Rv2764c_at	0.0877277	0.999818	-0.106863	-0.0335133	11.5035	11.4655	11.4846	11.5192	11.382	11.4847	11.4682	11.3229	11.421	PROBABLE THYMIDYLATE SYNTHASE THYA (TS) (TSASE)	Rv2764c	thyA	P67044
Rv0766c_at	0.789413	0.999818	-0.106815	-0.0841777	8.40625	8.44066	8.38518	8.42072	8.19929	8.27251	8.11371	7.98029	8.03047	PROBABLE CYTOCHROME P450 123 CYP123	Rv0766c	cyp123	P63707
Rv1983_at	0.33118	0.999818	-0.106536	0.0233463	9.10106	9.02126	9.22955	9.12572	8.8777	9.06731	8.95722	8.96544	8.95717	PE-PGRS FAMILY PROTEIN	Rv1983	PE_PGRS35	Q10873
Rv2452c_at	0.396607	0.999818	-0.10653	-0.09563	10.8618	10.6918	10.6114	10.7935	10.6262	10.7291	10.5806	10.5983	10.6084	HYPOTHETICAL PROTEIN	Rv2452c		O53179
Rv2489c_at	0.607089	0.999818	-0.106441	-0.0816677	7.21779	7.16913	7.27781	7.27582	7.18369	7.16913	7.13535	6.95681	6.93701	HYPOTHETICAL ALANINE RICH PROTEIN	Rv2489c		O53214
Rv0880_at	0.431569	0.999818	-0.106175	-0.157197	9.6037	9.66661	9.5689	9.69537	9.41123	9.45558	9.47249	9.37519	9.27549	POSSIBLE TRANSCRIPTIONAL REGULATORY PROTEIN (POSSIBLY MARR-FAMILY)	Rv0880		P67745
Rv1874_at	0.419747	0.999818	-0.10591	-0.0366267	10.3865	10.498	10.4923	10.5662	10.3358	10.4024	10.4564	10.2576	10.4045	HYPOTHETICAL PROTEIN	Rv1874		O07755
Rv1915_at	0.596303	0.999818	-0.105473	-0.0869133	11.732	11.7244	11.7111	11.7259	11.621	11.5983	11.5889	11.3849	11.4767	PROBABLE ISOCITRATE LYASE aceAa [FIRST PART] (ISOCITRASE) (ISOCITRATASE) (ICL)	Rv1915	aceAa	O07718
Rv0375c_at	0.353834	0.999818	-0.105015	-0.0696183	6.78084	6.78498	6.7357	6.84879	6.69263	6.66125	6.71188	6.54885	6.7357	PROBABLE CARBON MONOXYDE DEHYDROGENASE (MEDIUM CHAIN)	Rv0375c		O53710
MTB000024_x_at	0.59265	0.999818	-0.105002	-0.0365577	8.36619	8.33029	8.40145	8.58346	8.15423	8.38017	8.31149	8.46161	8.36984	tRNA-Leu	MTB000024	leuX
Rv1975_at	0.650057	0.999818	-0.104955	-0.0266917	7.70238	7.66409	7.69597	7.60181	7.60181	7.60181	7.56063	7.28405	7.48696	CONSERVED HYPOTHETICAL PROTEIN	Rv1975		O53976
Rv1705c_at	0.403611	0.999818	-0.10478	-0.0373583	7.72696	7.62364	7.78587	7.78587	7.69468	7.75215	7.94501	7.82518	7.80775	PPE FAMILY PROTEIN	Rv1705c	PPE22	Q79FL6
Rv1113_at	0.623177	0.999818	-0.104308	-0.0407423	10.2253	10.2018	10.2267	10.1853	10.0553	10.1341	10.05	9.89058	9.97748	CONSERVED HYPOTHETICAL PROTEIN, ANTITOXIN	Rv1113		O06565
Rv1788_at	0.420083	0.999818	-0.104101	0.0303323	8.81115	8.66783	8.91676	8.79712	8.67178	8.75137	8.9627	8.91906	8.99384	PE FAMILY PROTEIN	Rv1788	PE18	Q7D7Y9
Rv0281_at	0.00231348	0.633007	-0.103803	-0.0506833	11.1967	11.1321	11.1784	11.2656	11.1296	11.1818	11.2379	11.1272	11.1881	Conserved hypothetical protein. Possible S-adenosylmethionine-dependent methyltransferase.	Rv0281		O53686
Rv3826_at	0.417833	0.999818	-0.10377	-0.0778267	11.0287	11.0977	11.0496	11.188	11.0576	11.0534	11.0991	10.8492	10.9793	PROBABLE FATTY-ACID-CoA LIGASE FADD23 (FATTY-ACID-CoA SYNTHETASE) (FATTY-ACID-CoA SYNTHASE)	Rv3826	fadD23	O07797
Rv1862_at	0.603015	0.999818	-0.103618	-0.00163867	9.52355	9.50723	9.58181	9.71173	9.25345	9.48238	9.45235	9.6161	9.61852	Probable alcohol dehydrogenase adhA	Rv1862	adhA	P95153
AFFX-r2-Bs-phe-M_at	0.26026	0.999818	-0.103529	-0.0941167	7.01214	7.01214	7.04413	7.15928	6.8922	7.02605	7.10796	7.06445	6.92684
Rv1990A_at	0.275245	0.999818	-0.103484	0.018086	7.08277	7.08277	7.16242	7.26016	6.96479	7.26483	7.09786	7.08277	7.0678	POSSIBLE DEHYDROGENASE (FRAGMENT)	Rv1990A		Q8VJS7
Rv2765_at	0.887691	0.999818	-0.10346	-0.0300743	9.61076	9.72727	9.75483	9.56594	9.49367	9.43335	9.36941	9.01478	9.26771	PROBABLE ALANINE RICH HYDROLASE	Rv2765		O33307
Rv0941c_at	0.122739	0.999818	-0.103156	-0.0236437	9.95006	9.79916	9.85217	9.94899	9.7883	9.8781	9.88009	9.88221	9.97794	CONSERVED HYPOTHETICAL PROTEIN	Rv0941c		P71568
Rv1214c_at	0.625743	0.999818	-0.103098	-0.025823	8.70579	8.60237	8.62312	8.69989	8.35871	8.5456	8.38519	8.52049	8.54468	PE FAMILY PROTEIN	Rv1214c	PE14	Q7D8L5
Rv0118c_at	0.0411637	0.999818	-0.102966	-0.295922	9.59236	9.52483	9.2093	9.68078	9.46115	9.40514	9.70511	9.68337	9.47604	PROBABLE OXALYL-CoA DECARBOXYLASE OXCA	Rv0118c	oxcA	O53639
Rv0038_at	0.0344108	0.999818	-0.102822	-0.0135787	9.60947	9.55322	9.65014	9.70219	9.50044	9.60947	9.60223	9.55176	9.61354	CONSERVED HYPOTHETICAL PROTEIN	Rv0038		P67757
Rv1169c_at	0.372567	0.999818	-0.102692	-0.0895893	9.74005	9.63812	9.69526	9.85961	9.63812	9.66503	9.58816	9.6035	9.55877	PE FAMILY PROTEIN. POSSIBLE LIPASE.	Rv1169c	lipX	Q79FR5
Rv0737_at	0.21012	0.999818	-0.102608	-0.0123273	8.40351	8.41945	8.46056	8.50559	8.27601	8.37841	8.36852	8.27434	8.40168	POSSIBLE TRANSCRIPTIONAL REGULATORY PROTEIN	Rv0737		Q7D9D2
Rv2136c_at	0.570224	0.999818	-0.102593	0.0340433	11.4045	11.2992	11.4209	11.6	11.385	11.5581	11.626	11.6384	11.7536	Possible conserved transmembrane protein	Rv2136c		O06239
Rv0062_at	0.577285	0.999818	-0.102537	-0.13223	11.2668	11.3618	11.3173	11.3512	11.2065	11.1367	11.2211	10.9632	10.9884	POSSIBLE CELLULASE CELA1 (ENDOGLUCANASE) (ENDO-1,4-BETA-GLUCANASE) (FI-CMCASE) (CARBOXYMETHYL CELLULASE)	Rv0062	celA1	Q79G13
Rv1459c_at	0.404569	0.999818	-0.102457	-0.03069	10.3326	10.404	10.3196	10.3832	10.1031	10.3196	10.3351	10.2364	10.3196	POSSIBLE CONSERVED INTEGRAL MEMBRANE PROTEIN	Rv1459c		O53150
Rv3598c_at	0.663905	0.999818	-0.1024	-0.12367	11.4144	11.5094	11.414	11.4377	11.342	11.3376	11.3477	11.0412	11.0772	LYSYL-TRNA SYNTHETASE 1 LYSS (LYSINE--TRNA LIGASE 1) (LYSRS 1) (LYSINE TRANSLASE)	Rv3598c	lysS	P67607
Rv0516c_at	0.0906582	0.999818	-0.10224	-0.0924733	13.3278	13.2096	13.1966	13.3094	13.1532	13.2403	13.2096	13.1773	13.1325	CONSERVED HYPOTHETICAL PROTEIN	Rv0516c		O33361
Rv3349c_at	0.670186	0.999818	-0.101996	0.001836	6.74378	6.69642	6.80498	6.54885	6.41774	6.51436	6.51596	6.38845	6.49477	PROBABLE TRANSPOSASE	Rv3349c		Q93IG7
Rv0920c_at	0.178992	0.999818	-0.101902	-0.003731	9.20137	9.11848	9.19132	9.17323	9.17473	9.28936	9.35582	9.13152	9.23855	PROBABLE TRANSPOSASE	Rv0920c		O05912
Rv0053_at	0.522301	0.999818	-0.101787	-0.13603	10.6979	10.5903	10.5343	10.5189	10.4427	10.487	10.4427	10.3212	10.2301	PROBABLE 30S RIBOSOMAL PROTEIN S6 RPSF	Rv0053	rpsF	P66591
Rv3483c_at	0.635836	0.999818	-0.101777	-0.0491733	11.1708	11.0555	11.1095	11.0626	10.8102	10.9742	10.8882	10.9507	10.8905	POSSIBLE EXPORTED PROTEIN	Rv3483c		O06346
Rv3736_at	0.322052	0.999818	-0.101733	-0.0844583	9.82221	9.85225	9.82038	9.92625	9.7024	9.79529	9.79529	9.68389	9.67469	TRANSCRIPTIONAL REGULATORY PROTEIN (PROBABLY ARACXYLS-FAMILY)	Rv3736		O69703
Rv1200_at	0.479811	0.999818	-0.10157	-0.0403233	10.389	10.2183	10.3028	10.5011	10.3281	10.4241	10.4383	10.4772	10.4805	PROBABLE CONSERVED INTEGRAL MEMBRANE TRANSPORT PROTEIN	Rv1200		O05301
Rv2959c_at	0.133454	0.999818	-0.101417	-0.0329167	11.353	11.353	11.3832	11.416	11.2908	11.4297	11.4448	11.2658	11.3021	POSSIBLE METHYLTRANSFERASE (METHYLASE)	Rv2959c		Q50457
Rv0725c_at	0.299953	0.999818	-0.101414	-0.00916967	7.86048	7.70924	7.86277	8.00334	7.87179	7.87824	7.89324	7.87179	7.98853	CONSERVED HYPOTHETICAL PROTEIN	Rv0725c		P95073
Rv2180c_at	0.409846	0.999818	-0.10141	0.00722633	8.21433	8.23323	8.42391	8.35251	8.19924	8.3716	8.33384	8.16398	8.12684	Probable conserved integral membrane protein	Rv2180c		O53514
Rv1151c_at	0.428788	0.999818	-0.101401	-0.074207	9.30039	9.35274	9.28607	9.39893	9.08453	9.19624	9.25684	9.21468	9.25122	PROBABLE TRANSCRIPTIONAL REGULATORY PROTEIN	Rv1151c		P66813
Rv0427c_at	0.561868	0.999818	-0.10104	-0.0514267	9.62804	9.62054	9.60069	9.63349	9.41192	9.51291	9.44454	9.37049	9.43819	PROBABLE EXODEOXYRIBONUCLEASE III PROTEIN XTHA (EXONUCLEASE III) (EXO III) (AP ENDONUCLEASE VI)	Rv0427c	xthA	P96273
Rv2367c_at	0.506697	0.999818	-0.10103	0.00726667	11.0234	10.8596	10.8776	11.0534	10.8723	11.0768	11.0508	11.0927	11.1952	FUNCTION UNKNOWN	Rv2367c		P67134
Rv3424c_s_at	0.543352	0.999818	-0.100742	0.110727	10.2667	9.98422	10.1497	10.2942	10.2307	10.4968	10.446	10.4899	10.6927	HYPOTHETICAL PROTEIN	Rv3424c		P65085
Rv3298c_at	0.114424	0.999818	-0.100375	-0.0598783	9.26345	9.16155	9.23084	9.24412	9.11109	9.0926	9.21693	9.15074	9.22144	POSSIBLE ESTERASE LIPOPROTEIN LPQC	Rv3298c	lpqC	P96903
Rv3764c_at	0.0885418	0.999818	-0.0999413	0.096137	8.80906	8.81253	8.91709	8.9189	8.79233	8.95946	8.76203	8.5853	8.90184	POSSIBLE TWO COMPONENT SENSOR KINASE TCRY	Rv3764c	tcrY	O69729
Rv2019_at	0.732904	0.999818	-0.0999	-0.00381767	8.17344	8.26877	8.19402	8.39324	8.04142	8.17344	7.93908	7.89588	8.12685	HYPOTHETICAL PROTEIN	Rv2019		O53465
Rv2026c_at	0.677663	0.999818	-0.0998477	-0.0133703	7.57397	7.48111	7.43539	7.31818	7.19911	7.33018	7.24796	7.16034	7.33443	CONSERVED HYPOTHETICAL PROTEIN	Rv2026c		O53472
Rv0253_at	0.458017	0.999818	-0.0996687	-0.0102093	8.83551	8.77351	8.67376	8.88144	8.59255	8.8811	8.72161	8.77351	8.85308	PROBABLE NITRITE REDUCTASE [NAD(P)H] SMALL SUBUNIT NIRD	Rv0253	nirD	O53675
Rv0379_at	0.783193	0.999818	-0.0992833	-0.105943	11.5958	11.5793	11.5709	11.6147	11.4148	11.3997	11.2507	11.1693	11.1727	POSSIBLE PROTEIN TRANSPORT PROTEIN SECE2	Rv0379	secE2	Q6MX43
Rv1439c_at	0.674062	0.999818	-0.0992163	-0.0313203	6.96749	6.84821	6.9659	6.99301	6.7386	6.85975	6.66338	6.73943	6.70427	HYPOTHETICAL PROTEIN	Rv1439c		O06820
Rv0947c_at	0.828901	0.999818	-0.0991543	0.000544	8.79676	8.65293	8.71798	8.97421	8.77753	9.03315	9.13213	9.17518	9.1536	PROBABLE MYCOLYL TRANSFERASE	Rv0947c
Rv0010c_at	0.0285689	0.999818	-0.0990167	0.0282367	10.4031	10.3127	10.4031	10.4497	10.3199	10.4797	10.4619	10.3849	10.5166	PROBABLE CONSERVED MEMBRANE PROTEIN	Rv0010c		P71580
Rv3618_at	0.341276	0.999818	-0.0989757	-0.13172	8.19826	8.16143	8.08504	8.35212	7.98422	8.07018	8.15572	8.26353	8.15572	POSSIBLE MONOOXYGENASE	Rv3618		O07914
Rv0743c_at	0.422602	0.999818	-0.0988463	-0.0316573	9.20158	9.23068	9.25225	9.26825	9.14967	9.13797	9.1804	8.97333	9.16503	HYPOTHETICAL PROTEIN	Rv0743c		O53806
Rv2960c_at	0.472924	0.999818	-0.0987767	-0.06207	11.1838	11.2217	11.248	11.2843	11.1172	11.1076	11.1548	10.9878	11.0812	HYPOTHETICAL PROTEIN	Rv2960c		P95133
Rv2113_at	0.606599	0.999818	-0.0985833	-0.105373	10.3282	10.4436	10.3618	10.3811	10.1258	10.2181	10.2696	10.1138	10.0829	Probable integral membrane protein	Rv2113		O33248
Rv1530_at	0.325356	0.999818	-0.0985783	-0.147815	7.46087	7.48493	7.38538	7.55262	7.19224	7.2297	7.39258	7.43317	7.34755	Probable alcohol dehydrogenase adh	Rv1530	adh	O53904
Rv2339_at	0.130053	0.999818	-0.0979083	-0.0327437	9.66432	9.56829	9.62194	9.75344	9.54164	9.64376	9.59549	9.6096	9.64932	PROBABLE CONSERVED TRANSMEMBRANE TRANSPORT PROTEIN MMPL9	Rv2339	mmpL9	P95235
Rv1742_at	0.259618	0.999818	-0.0978817	-0.099608	8.751	8.78191	8.72559	8.83859	8.58977	8.65611	8.71124	8.63551	8.62031	HYPOTHETICAL PROTEIN	Rv1742		O33271
Rv1186c_at	0.854076	0.999818	-0.0976083	-0.049412	8.69642	8.73274	8.70527	8.72594	8.51295	8.54849	8.35289	8.23673	8.37325	CONSERVED HYPOTHETICAL PROTEIN	Rv1186c		O50442
Rv2366c_at	0.663152	0.999818	-0.0971967	0.0693467	10.6209	10.559	10.6224	10.8196	10.5287	10.8737	10.9278	10.989	11.0802	PROBABLE CONSERVED TRANSMEMBRANE PROTEIN	Rv2366c		P67130
Rv0323c_at	0.34702	0.999818	-0.09697	-0.0675977	9.17919	9.19843	9.15884	9.25153	8.9704	9.08563	9.15884	9.12983	9.14231	CONSERVED HYPOTHETICAL PROTEIN	Rv0323c		O07249
Rv3235_at	0.000564914	0.293755	-0.096677	-0.0423263	8.11256	8.0291	8.07925	8.14877	8.04458	8.07925	8.12074	8.01835	8.09659	HYPOTHETICAL ALANINE ARGININE PROLINE RICH PROTEIN	Rv3235		O05880
Rv1015c_at	0.598084	0.999818	-0.09667	-0.07835	11.927	11.9497	11.921	11.9605	11.7981	11.8728	11.8177	11.6674	11.6764	PROBABLE 50S RIBOSOMAL PROTEIN L25 RPLY	Rv1015c	rplY	P66121
Rv3058c_at	0.0071078	0.999818	-0.0966133	-0.200023	11.8067	11.6379	11.5058	11.7335	11.6492	11.5373	11.6477	11.6111	11.5448	POSSIBLE TRANSCRIPTIONAL REGULATORY PROTEIN (PROBABLY TETR-FAMILY)	Rv3058c		P95100
Rv3209_at	0.170366	0.999818	-0.0964533	0.0440167	10.9505	10.8099	10.9126	11.0014	10.8162	11.0479	10.9553	10.9918	11.0788	CONSERVED HYPOTHETICAL THREONIN AND PROLINE RICH PROTEIN	Rv3209		O05857
Rv0807_at	0.439698	0.999818	-0.0963837	-0.0336637	8.86778	8.89374	8.85474	8.92971	8.62491	8.84347	8.86949	8.85919	8.86778	CONSERVED HYPOTHETICAL PROTEIN	Rv0807		O06627
Rv1949c_at	0.473625	0.999818	-0.0961887	-0.0716393	7.93734	7.65853	7.693	7.79279	7.67952	7.8364	7.72386	7.82738	7.70967	CONSERVED HYPOTHETICAL PROTEIN	Rv1949c		P95265
Rv0465c_at	0.64805	0.999818	-0.0960463	0.0131627	9.76569	9.80034	9.84443	9.75905	9.61378	9.83192	9.63397	9.45644	9.52185	PROBABLE TRANSCRIPTIONAL REGULATORY PROTEIN	Rv0465c		O53750
Rv1978_at	0.809065	0.999818	-0.0959433	-0.0786967	10.5909	10.6296	10.6392	10.5527	10.4471	10.3386	10.3701	10.1492	10.2999	CONSERVED HYPOTHETICAL PROTEIN	Rv1978		O53979
Rv1957_at	0.741729	0.999818	-0.09594	-0.0513767	11.7233	11.7477	11.7529	11.8191	11.5982	11.6765	11.5257	11.4344	11.4846	HYPOTHETICAL PROTEIN	Rv1957		P95257
Rv1031_at	0.310963	0.999818	-0.0958597	-0.0257913	9.50811	9.43992	9.56502	9.61107	9.51019	9.4704	9.46402	9.34551	9.4704	Probable Potassium-transporting ATPase C chain KDPC (Potassium-translocating ATPase C chain) (ATP phosphohydrolase [potassium-transporting] C chain) (Potassium binding and translocating subunit C)	Rv1031	kdpC	P65211
Rv3472_at	0.705485	0.999818	-0.0958513	-0.133537	9.91337	10.016	9.91131	9.94348	9.82073	9.75386	9.75485	9.48739	9.54592	CONSERVED HYPOTHETICAL PROTEIN	Rv3472		O06337
Rv2203_at	0.647752	0.999818	-0.09563	-0.06828	10.824	10.8075	10.8451	10.8764	10.7545	10.7545	10.6892	10.5406	10.5851	POSSIBLE CONSERVED MEMBRANE PROTEIN	Rv2203		P64949
Rv1781c_at	0.427512	0.999818	-0.0953183	-0.0994417	7.25131	7.33149	7.28144	7.3434	7.19653	7.20859	7.28511	7.06585	7.09147	PROBABLE 4-ALPHA-GLUCANOTRANSFERASE MALQ (Amylomaltase) (Disproportionating enzyme) (D-enzyme)	Rv1781c	malQ	P65336
Rv2236c_at	0.732386	0.999818	-0.0951453	-0.0474333	8.16782	8.11984	8.18004	8.18475	7.79113	8.04639	8.08375	8.23991	8.06759	Probable cobalamin biosynthesis transmembrane protein CobD	Rv2236c	cobD	Q10518
Rv0158_at	0.240071	0.999818	-0.0950167	-0.0397867	10.4137	10.3578	10.3345	10.5181	10.2798	10.4144	10.3628	10.372	10.4263	PROBABLE TRANSCRIPTIONAL REGULATORY PROTEIN (POSSIBLY TETR-FAMILY)	Rv0158		O53641
Rv0988_at	0.298919	0.999818	-0.09485	-0.08386	10.6271	10.5994	10.5892	10.6962	10.5916	10.574	10.5777	10.4254	10.4862	POSSIBLE CONSERVED EXPORTED PROTEIN	Rv0988		O86370
Rv2445c_at	0.310516	0.999818	-0.09482	-0.0364667	11.6618	11.6912	11.6896	11.7786	11.5798	11.6532	11.6355	11.5206	11.6237	PROBABLE NUCLEOSIDE DIPHOSPHATE KINASE NDKA (NDK) (NDP KINASE) (NUCLEOSIDE-2-P KINASE)	Rv2445c	ndkA	P84284
Rv3431c_at	0.693411	0.999818	-0.0946487	-0.0212293	8.31497	8.42577	8.48643	8.59896	8.26062	8.43967	8.62705	8.57065	8.5512	POSSIBLE TRANSPOSASE (FRAGMENT)	Rv3431c		O06248
Rv2569c_at	0.809026	0.999818	-0.0946143	-0.0367953	9.94642	10.0723	10.0297	9.99231	9.69003	9.84545	9.76257	9.65515	9.71571	CONSERVED HYPOTHETICAL PROTEIN	Rv2569c		P0A5G5
Rv0590A_at	0.253298	0.999818	-0.0945833	0.032405	7.34514	7.24971	7.31512	7.35615	7.09311	7.37523	7.29629	7.37101	7.40444	MCE-FAMILY RELATED PROTEIN	Rv0590A		Q8VKI0
Rv1902c_at	0.428422	0.999818	-0.0944143	-0.0567697	8.54388	8.53615	8.59003	8.65966	8.50449	8.53615	8.5067	8.38635	8.41375	PROBABLE SIALIC ACID-TRANSPORT INTEGRAL MEMBRANE PROTEIN NANT	Rv1902c	nanT	O07730
Rv2027c_at	0.482648	0.999818	-0.0943287	-0.116079	9.2416	9.28571	9.13955	9.2465	8.98365	9.07902	9.07902	9.01478	9.00031	TWO COMPONENT SENSOR HISTIDINE KINASE	Rv2027c	dosT	O53473
Rv2778c_at	0.39443	0.999818	-0.0941667	-0.03657	12.2277	12.2105	12.2048	12.2093	12.0881	12.155	12.1284	11.9842	12.0958	CONSERVED HYPOTHETICAL PROTEIN	Rv2778c		O33320
Rv2724c_at	0.300455	0.999818	-0.0941637	-0.076159	9.69734	9.70122	9.69245	9.86613	9.57976	9.70122	9.70122	9.70122	9.64254	PROBABLE ACYL-CoA DEHYDROGENASE FADE20	Rv2724c	fadE20	O33229
Rv2341_at	0.695303	0.999818	-0.0941607	-0.103735	8.25216	8.278	8.19296	8.26229	8.03041	7.93411	7.98604	7.9096	8.06221	PROBABLE CONSERVED LIPOPROTEIN LPPQ	Rv2341	lppQ	P95237
Rv2333c_at	0.746767	0.999818	-0.0941223	-0.0116463	7.8628	7.96832	7.92374	8.04246	7.6719	7.87259	7.66346	7.64613	7.73745	PROBABLE CONSERVED INTEGRAL MEMBRANE TRANSPORT PROTEIN	Rv2333c		P71879
Rv1394c_at	0.44808	0.999818	-0.0940377	-0.106361	8.9276	8.9653	8.88796	9.1632	8.7814	8.85942	8.89552	8.95751	8.91985	PROBABLE CYTOCHROME P450 132 CYP132	Rv1394c	cyp132	P77900
Rv0506_at	0.601903	0.999818	-0.0938	-0.00681333	10.5539	10.5259	10.5153	10.5095	10.3198	10.4732	10.3084	10.2447	10.3628	PROBABLE CONSERVED MEMBRANE PROTEIN MMPS2	Rv0506	mmpS2	P65376
Rv3359_at	0.129997	0.999818	-0.0934887	-0.065801	7.63031	7.55424	7.51915	7.58519	7.48536	7.48698	7.534	7.42943	7.54596	POSSIBLE OXIDOREDUCTASE	Rv3359		O50388
AFFX-r2-Bs-phe-5_at	0.398253	0.999818	-0.0934183	-0.0447757	10.1103	10.0563	10.1536	10.1526	9.97361	10.0718	10.0305	9.98321	9.93372
Rv2142c_at	0.10283	0.999818	-0.0933743	-0.0186903	9.28649	9.0707	9.19985	9.16617	9.12949	9.17255	9.1613	9.13365	9.1855	HYPOTHETICAL PROTEIN, POSSIBLE TOXIN	Rv2142c		O06233
Rv2093c_at	0.0711871	0.999818	-0.0932733	0.0750733	10.5851	10.5563	10.6538	10.6771	10.4727	10.7485	10.6927	10.6461	10.7778	Probable Sec-independent protein translocase transmembrane protein tatC	Rv2093c	tatC	P66895
Rv2337c_at	0.319477	0.999818	-0.093182	-0.04515	10.1117	10.0636	10.0696	10.1072	10.0283	10.0267	10.0227	9.87016	10.0097	HYPOTHETICAL PROTEIN	Rv2337c		P95233
Rv1516c_at	0.707051	0.999818	-0.0931727	-0.146989	10.0869	10.0945	10.0757	10.0294	9.96049	9.84902	9.83923	9.62101	9.58984	probable sugar transferase	Rv1516c		P71795
Rv1081c_at	0.243549	0.999818	-0.093134	-0.048634	10.0808	9.94584	9.99097	10.1204	9.92623	10.0644	10.0376	10.0874	10.0376	PROBABLE CONSERVED MEMBRANE PROTEIN	Rv1081c		O53429
Rv3142c_at	0.196746	0.999818	-0.0931033	-0.0600167	11.0079	10.9394	10.8999	10.9496	10.8526	10.9092	10.8999	10.7861	10.8683	HYPOTHETICAL PROTEIN	Rv3142c		P95184
Rv3616c_at	0.0896899	0.999818	-0.0929067	-0.07979	12.5135	12.4627	12.479	12.6578	12.5058	12.5093	12.5709	12.495	12.5145	CONSERVED HYPOTHETICAL ALANINE AND GLYCINE RICH PROTEIN	Rv3616c		O06267
Rv2673_at	0.54477	0.999818	-0.09283	-0.0693133	10.5755	10.5448	10.5484	10.4987	10.4235	10.4526	10.4648	10.2923	10.3301	POSSIBLE CONSERVED INTEGRAL MEMBRANE PROTEIN	Rv2673		P71970
Rv1878_at	0.710674	0.999818	-0.0927203	-0.0754693	8.04068	8.17902	8.05552	8.06515	7.73564	7.85522	8.04556	7.95856	8.01424	PROBABLE GLUTAMINE SYNTHETASE GLNA3 (GLUTAMINE SYNTHASE) (GS-I)	Rv1878	glnA3	O07752
Rv0257_at	0.57517	0.999818	-0.0927157	-0.0255697	8.16274	8.01567	8.21785	8.30617	8.00958	8.13677	8.07226	8.23778	8.10984	CONSERVED HYPOTHETICAL PROTEIN	Rv0257		Q8VKP3
Rv2090_at	0.799179	0.999818	-0.0924853	-0.136244	8.10363	8.27894	8.33946	8.23051	8.09371	7.84964	8.03325	7.71729	7.76956	Probable 5'-3' exonuclease	Rv2090		Q10699
Rv2469c_at	0.300518	0.999818	-0.091741	-0.022731	9.35937	9.2619	9.28132	9.37458	9.24256	9.35937	9.42551	9.37977	9.45057	CONSERVED HYPOTHETICAL PROTEIN	Rv2469c		O53196
Rv2003c_at	0.410848	0.999818	-0.0916117	0.00289267	7.87654	7.86446	7.95494	8.00409	7.67617	7.8692	7.79929	7.86446	7.86446	CONSERVED HYPOTHETICAL PROTEIN	Rv2003c		P64919
Rv2238c_at	0.0300401	0.999818	-0.09158	-0.0214667	11.5887	11.5535	11.5887	11.6162	11.5474	11.6046	11.6362	11.4655	11.5834	Probable peroxiredoxin AhpE	Rv2238c	ahpE	P65688
Rv2855_at	0.410614	0.999818	-0.0915067	-0.0676133	10.7059	10.7457	10.6719	10.799	10.6337	10.6599	10.6585	10.5095	10.6287	NADPH-DEPENDENT MYCOTHIOL REDUCTASE MTR	Rv2855	mtr	O07927
Rv3615c_at	0.503551	0.999818	-0.0914133	-0.1121	13.2024	13.1128	13.0741	13.2339	13.0028	13.0357	12.9243	12.9707	12.9144	CONSERVED HYPOTHETICAL PROTEIN	Rv3615c		P65087
Rv3802c_at	0.355319	0.999818	-0.0912867	-0.0405	11.5459	11.4899	11.5155	11.6209	11.42	11.4899	11.4089	11.392	11.4488	PROBABLE CONSERVED MEMBRANE PROTEIN	Rv3802c		O53581
Rv1739c_at	0.408536	0.999818	-0.0912207	-0.0833603	6.55245	6.53097	6.53514	6.60195	6.32588	6.4039	6.45526	6.47915	6.42053	PROBABLE SULPHATE-TRANSPORT TRANSMEMBRANE PROTEIN ABC TRANSPORTER	Rv1739c		P71997
Rv2776c_at	0.463213	0.999818	-0.090971	-0.0224803	9.51068	9.56874	9.6042	9.51068	9.36101	9.52983	9.59619	9.41489	9.41608	PROBABLE OXIDOREDUCTASE	Rv2776c		O86347
Rv1899c_at	0.199141	0.999818	-0.0908433	-0.0601167	10.3476	10.2336	10.259	10.3812	10.1864	10.2531	10.2134	10.2497	10.2497	POSSIBLE LIPOPROTEIN LPPD	Rv1899c	lppD	O07733
Rv3007c_at	0.246466	0.999818	-0.090772	0.0128847	8.86681	8.88475	8.94587	8.88008	8.81033	8.88008	8.88008	8.65957	8.83968	POSSIBLE OXIDOREDUCTASE	Rv3007c		O53254
Rv1145_at	0.396606	0.999818	-0.090697	-0.0276897	8.27962	8.28362	8.23797	8.2769	8.18955	8.23797	8.21785	8.0291	8.21537	PROBABLE CONSERVED TRANSMEMBRANE TRANSPORT PROTEIN MMPL13A	Rv1145	mmpL13a	O06545
Rv1785c_at	0.385874	0.999818	-0.0906557	-0.160132	9.55312	9.56706	9.37841	9.54444	9.34719	9.36092	9.33152	9.24287	9.20936	PROBABLE CYTOCHROME P450 143 CYP143	Rv1785c	cyp143	P63723
Rv1956_at	0.819437	0.999818	-0.090531	-0.0491867	10.1192	10.098	10.1002	10.0287	9.93802	10.0482	9.88084	9.72112	9.73272	POSSIBLE ANTITOXIN, TRANSCRIPTIONAL REGULATORY PROTEIN	Rv1956		P95258
Rv0479c_at	0.543939	0.999818	-0.09051	-0.0438333	12.9266	12.9582	12.939	12.9785	12.8051	12.8772	12.8336	12.7038	12.791	PROBABLE CONSERVED MEMBRANE PROTEIN	Rv0479c		P64699
Rv0456c_at	0.736643	0.999818	-0.0904433	-0.116389	7.84193	8.0151	7.84176	7.96471	7.81263	7.73026	7.7451	7.45269	7.63055	ENOYL-CoA HYDRATASE ECHA2 (ENOYL HYDRASE) (UNSATURATED ACYL-CoA HYDRATASE) (CROTONASE)	Rv0456c	echA2	O07179
Rv1726_at	0.814996	0.999818	-0.090382	-0.128634	6.18795	5.58732	5.60951	5.5454	5.82599	5.58732	5.46079	5.50969	5.61141	PROBABLE OXIDOREDUCTASE	Rv1726		P71984
Rv1867_at	0.574842	0.999818	-0.0903293	-0.0356953	8.86514	8.94675	8.83587	8.9122	8.7088	8.77731	8.79233	8.64313	8.84941	CONSERVED HYPOTHETICAL PROTEIN	Rv1867		P95148
Rv3788_at	0.888255	0.999818	-0.0900003	-0.0949497	10.313	10.425	10.397	10.3076	10.1907	10.1085	10.0271	9.76196	9.85732	HYPOTHETICAL PROTEIN	Rv3788		P65095
Rv1986_at	0.211552	0.999818	-0.0899697	-0.121766	9.59276	9.64033	9.5407	9.77843	9.53151	9.63973	9.66332	9.59276	9.48877	PROBABLE CONSERVED INTEGRAL MEMBRANE PROTEIN	Rv1986		P64903
Rv0027_at	0.706378	0.999818	-0.089829	-0.053435	10.2184	10.2497	10.1612	10.2404	9.93525	10.1047	9.99742	10.0018	10.0301	CONSERVED HYPOTHETICAL PROTEIN	Rv0027		P64667
Rv1668c_at	0.454607	0.999818	-0.0897667	-0.0728523	10.1931	10.1172	10.1004	10.1501	10.0045	9.96843	9.99535	9.94758	10.0511	PROBABLE FIRST PART OF MACROLIDE-TRANSPORT ATP-BINDING PROTEIN ABC TRANSPORTER	Rv1668c		O53916
Rv0460_at	0.763662	0.999818	-0.0894633	-0.0479333	11.6727	11.632	11.6944	11.6631	11.6391	11.5737	11.5047	11.301	11.4286	CONSERVED HYDROPHOBIC PROTEIN	Rv0460		O53745
Rv1128c_at	0.0417202	0.999818	-0.08942	0.0871137	9.25279	9.31385	9.38534	9.33734	9.13568	9.38534	9.36271	9.23505	9.44351	CONSERVED HYPOTHETICAL PROTEIN	Rv1128c		O06580
Rv3901c_at	0.525355	0.999818	-0.0892993	-0.10546	9.62173	9.5275	9.52238	9.52943	9.41576	9.38867	9.37228	9.31229	9.29601	POSSIBLE MEMBRANE PROTEIN	Rv3901c		O05444
Rv2572c_at	0.641378	0.999818	-0.0890597	-0.0777807	9.94389	10.0353	10.0156	10.0753	9.93886	9.90833	9.93886	9.71671	9.80073	PROBABLE ASPARTYL-TRNA SYNTHETASE ASPS (ASPARTATE--TRNA LIGASE) (ASPRS) (ASPARTIC ACID TRANSLASE)	Rv2572c	aspS	Q50649
Rv3239c_at	0.266808	0.999818	-0.0889497	-0.021445	8.94306	8.8013	9.014	8.93922	8.91097	8.85009	8.99887	8.90203	8.95273	PROBABLE CONSERVED TRANSMEMBRANE TRANSPORT PROTEIN	Rv3239c		O05884
Rv1931c_at	0.810719	0.999818	-0.0889	-0.0490203	7.29512	7.3873	7.34811	7.37881	7.0124	7.06141	7.08641	7.09394	7.20376	PROBABLE TRANSCRIPTIONAL REGULATORY PROTEIN	Rv1931c		P95283
Rv3098c_at	0.315102	0.999818	-0.0888527	-0.113575	9.26619	9.2922	9.21347	9.43788	9.18535	9.25173	9.2158	9.17576	9.11394	HYPOTHETICAL PROTEIN	Rv3098c		O05776
Rv2488c_at	0.335541	0.999818	-0.0888213	-0.0114577	7.35491	7.24296	7.27582	7.23279	7.1832	7.20163	7.1854	7.08047	7.26127	PROBABLE TRANSCRIPTIONAL REGULATORY PROTEIN (LUXR-FAMILY)	Rv2488c		O53213
Rv1624c_at	0.462651	0.999818	-0.0887667	-0.118627	11.4614	11.4778	11.3976	11.5022	11.351	11.314	11.3184	11.1869	11.2144	Probable conserved membrane protein	Rv1624c		O06141
Rv0795_a_at	0.623353	0.999818	-0.0883367	-0.0648533	12.1436	12.1363	12.0836	12.1001	12.0809	12.0533	12.0486	11.8101	11.9609	PUTATIVE TRANSPOSASE FOR INSERTION SEQUENCE ELEMENT IS6110 (FRAGMENT)	Rv0795		P0C5G9
Rv3259_at	0.673749	0.999818	-0.088333	-0.112498	9.60345	9.63435	9.5046	9.53992	9.44833	9.41287	9.39207	9.18776	9.28047	CONSERVED HYPOTHETICAL PROTEIN	Rv3259		O53352
Rv1984c_at	0.623729	0.999818	-0.0879367	-0.0745933	11.699	11.7425	11.6617	11.7042	11.5592	11.5926	11.5741	11.4117	11.4991	PROBABLE CUTINASE PRECURSOR CFP21	Rv1984c	cfp21	P63879
Rv2922A_at	0.314323	0.999818	-0.0878767	-0.16988	10.6365	10.6542	10.5142	10.7188	10.393	10.3586	10.4319	10.4764	10.4048	PROBABLE ACYLPHOSPHATASE ACYP (ACYLPHOSPHATE PHOSPHOHYDROLASE)	Rv2922A	acyP	P69419
Rv2636_at	0.656116	0.999818	-0.0878753	-0.153589	7.51497	7.66613	7.55522	7.60003	7.26938	7.22748	7.31984	7.2357	7.19137	CONSERVED HYPOTHETICAL PROTEIN	Rv2636		P65039
Rv1645c_at	0.335113	0.999818	-0.0876273	-0.046732	8.64121	8.64945	8.65688	8.77909	8.50797	8.65688	8.65688	8.65688	8.62323	CONSERVED HYPOTHETICAL PROTEIN	Rv1645c		P94979
Rv3360_at	0.231858	0.999818	-0.0875963	-0.011764	9.64278	9.65952	9.62843	9.67065	9.55796	9.66661	9.63024	9.4634	9.61334	CONSERVED HYPOTHETICAL PROTEIN	Rv3360		O50389
Rv2713_at	0.173389	0.999818	-0.08753	-0.05535	10.478	10.4594	10.3993	10.4502	10.3343	10.3828	10.434	10.3059	10.414	PROBABLE SOLUBLE PYRIDINE NUCLEOTIDE TRANSHYDROGENASE STHA (STH) (NAD(P)(+) TRANSHYDROGENASE [B-SPECIFIC]) (NICOTINAMIDE NUCLEOTIDE TRANSHYDROGENASE)	Rv2713	sthA	P66006
Rv2280_at	0.658263	0.999818	-0.08752	-0.0802633	12.1475	12.175	12.1154	12.1309	12.0363	12.0039	12.0107	11.8151	11.9289	Probable dehydrogenase	Rv2280		Q50685
Rv3223c_at	0.125954	0.999818	-0.08743	-0.0158067	11.9448	11.9479	11.9643	12.0155	11.8882	11.9479	11.9472	11.8092	11.9479	ALTERNATIVE RNA POLYMERASE SIGMA-E FACTOR (SIGMA-24) SIGH (RPOE)	Rv3223c	sigH	P66807
AFFX-ThrX-3_at	0.447551	0.999818	-0.0872	-0.0518367	10.3232	10.3692	10.3621	10.3488	10.2692	10.3065	10.3702	10.1422	10.2181
Rv3902c_at	0.568631	0.999818	-0.0871507	-0.0192593	6.54117	6.58175	6.629	6.7386	6.39367	6.59299	6.629	6.67189	6.629	HYPOTHETICAL PROTEIN	Rv3902c		O05443
Rv1754c_at	0.886212	0.999818	-0.0867067	-0.01705	11.5939	11.7593	11.6961	11.5553	11.4978	11.4885	11.444	11.076	11.3575	CONSERVED HYPOTHETICAL PROTEIN	Rv1754c		O06790
Rv0420c_at	0.316028	0.999818	-0.086597	0.01381	9.85454	9.69502	9.7814	9.85103	9.62722	9.8514	9.69159	9.81512	9.80578	POSSIBLE TRANSMEMBRANE PROTEIN	Rv0420c		P96266
Rv0572c_at	0.924379	0.999818	-0.086571	-0.088612	10.2762	10.4389	10.3694	10.2122	10.071	10.071	9.94016	9.65889	9.72228	HYPOTHETICAL PROTEIN	Rv0572c		O53769
Rv3432c_at	0.601037	0.999818	-0.086547	-0.0293813	8.0582	8.14236	8.16512	8.31152	7.99326	8.16512	8.24875	8.22321	8.20009	PROBABLE GLUTAMATE DECARBOXYLASE GADB	Rv3432c	gadB	O06249
Rv1359_at	0.153241	0.999818	-0.086515	-0.0203187	6.09623	6.08363	6.16337	6.16042	5.97824	6.09623	6.16099	6.09623	6.09709	PROBABLE TRANSCRIPTIONAL REGULATORY PROTEIN	Rv1359		Q11029
Rv3425_at	0.0660676	0.999818	-0.086281	0.0702437	9.15094	9.09133	9.2599	9.23746	9.14195	9.33736	9.31839	9.21467	9.32026	PPE FAMILY PROTEIN	Rv3425	PPE57	Q50703
Rv2188c_at	0.601441	0.999818	-0.0862727	-0.0128217	6.44046	6.55164	6.60554	6.61578	6.32014	6.53543	6.65527	6.58091	6.53208	CONSERVED HYPOTHETICAL PROTEIN	Rv2188c		O53522
Rv1035c_at	0.284478	0.999818	-0.0862677	0.00489933	6.16491	6.17754	6.25155	6.16678	5.97603	6.16491	6.21011	6.12943	6.14004	PROBABLE TRANSPOSASE (FRAGMENT)	Rv1035c		P96366
Rv0491_at	0.087895	0.999818	-0.0858133	0.0205933	11.0109	10.97	11.0024	11.0351	10.8399	11.0718	11.0024	10.981	11.036	TWO COMPONENT SENSORY TRANSDUCTION PROTEIN REGX3 (TRANSCRIPTIONAL REGULATORY PROTEIN) (PROBABLY LUXR-FAMILY)	Rv0491	regX3	Q11156
Rv1514c_at	0.581457	0.999818	-0.0857833	-0.15102	9.36255	9.4491	9.20088	9.40871	9.20088	9.1389	9.10713	8.97106	9.08555	CONSERVED HYPOTHETICAL PROTEIN	Rv1514c		P71793
MTB000051_at	0.658759	0.999818	-0.085738	-0.12184	7.41245	7.48631	7.31574	7.7009	7.1715	7.40837	7.31497	7.5133	7.3387	tRNA-Val	MTB000051	valV
Rv2324_at	0.608758	0.999818	-0.085306	0.0193513	9.58253	9.68173	9.62558	9.65538	9.50579	9.6779	9.50282	9.29728	9.4953	PROBABLE TRANSCRIPTIONAL REGULATORY PROTEIN (PROBABLY ASNC-FAMILY)	Rv2324		P71888
Rv0112_at	0.379468	0.999818	-0.085278	0.0108067	9.88591	9.97526	10.0358	10.1398	9.89691	10.0873	10.0926	9.99033	10.0277	POSSIBLE GDP-MANNOSE 4,6-DEHYDRATASE GCA (GDP-D-MANNOSE DEHYDRATASE)	Rv0112	gca	O53634
putative3318283_at	0.234879	0.999818	-0.0851943	-0.253782	10.2585	10.3272	10.0798	10.3235	10.0463	9.90505	10.0054	9.95833	9.84116	similar to: MT3041.1
Rv0320_at	0.0843964	0.999818	-0.085194	-0.083897	9.71452	9.71814	9.65802	9.76262	9.66838	9.63532	9.78812	9.62316	9.72022	POSSIBLE CONSERVED EXPORTED PROTEIN	Rv0320		O07246
Rv0100_at	0.259214	0.999818	-0.0849397	-0.0861227	8.97807	8.85538	8.85538	9.00552	8.82141	8.85538	8.8034	8.85538	8.81786	CONSERVED HYPOTHETICAL PROTEIN	Rv0100		P64687
Rv2270_at	0.442092	0.999818	-0.0849	-0.0179457	6.69498	6.64874	6.69011	6.873	6.59711	6.70831	6.62754	6.69498	6.74327	PROBABLE LIPOPROTEIN LPPN	Rv2270	lppN	Q50693
Rv0277c_at	0.656199	0.999818	-0.08486	0.0649867	11.105	10.9186	10.9975	11.2027	10.8708	11.2623	11.1057	11.3695	11.3486	CONSERVED HYPOTHETICAL PROTEIN WITH PIN DOMAIN	Rv0277c		O53683
Rv2114_at	0.671362	0.999818	-0.0844467	-0.1337	11.5361	11.6534	11.505	11.6751	11.4309	11.4452	11.351	11.2246	11.211	HYPOTHETICAL PROTEIN	Rv2114		O33249
Rv2211c_at	0.710472	0.999818	-0.0843767	-0.0674733	11.4869	11.5313	11.4933	11.5365	11.3675	11.415	11.3438	11.2152	11.2566	Probable aminomethyltransferase GcvT (Glycine cleavage system T protein)	Rv2211c	gcvT	P64220
Rv0741_at	0.153625	0.999818	-0.0843133	-0.0491367	11.522	11.5174	11.5025	11.6069	11.3985	11.5174	11.5393	11.4993	11.5008	PROBABLE TRANSPOSASE (FRAGMENT)	Rv0741		O53804
Rv1948c_at	0.603105	0.999818	-0.0842743	0.0224877	9.45324	9.36183	9.41589	9.55532	9.45839	9.70168	9.67979	9.6153	9.63824	HYPOTHETICAL PROTEIN	Rv1948c		P95266
Rv1164_at	0.150242	0.999818	-0.0841533	-0.0265333	10.7797	10.7009	10.7431	10.8281	10.6578	10.703	10.7009	10.6976	10.783	PROBABLE RESPIRATORY NITRATE REDUCTASE (GAMMA CHAIN) NARI	Rv1164	narI	O06562
Rv2876_at	0.748848	0.999818	-0.0839367	-0.0329267	12.8147	12.7831	12.8103	12.7179	12.6725	12.6976	12.629	12.4542	12.5549	POSSIBLE CONSERVED TRANSMEMBRANE PROTEIN	Rv2876		Q10802
Rv3784_at	0.777277	0.999818	-0.083908	0.0471087	10.0564	9.93264	9.96242	10.1601	9.79527	10.245	10.1847	10.4216	10.3351	POSSIBLE dTDP-GLUCOSE 4,6-DEHYDRATASE	Rv3784	epiB	P72050
Rv1638A_at	0.406618	0.999818	-0.0838333	-0.101473	12.9811	12.9035	12.8466	12.9795	12.8011	12.8256	12.7567	12.7611	12.7406	CONSERVED HYPOTHETICAL PROTEIN	Rv1638A		Q8VJZ6
Rv1424c_at	0.355048	0.999818	-0.0836523	-0.0559603	8.60331	8.60331	8.66427	8.68581	8.48529	8.49215	8.60331	8.55288	8.56813	POSSIBLE MEMBRANE PROTEIN	Rv1424c		P64851
Rv0157A_at	0.683349	0.999818	-0.08361	-0.138117	10.6698	10.7788	10.681	10.7792	10.4989	10.4787	10.4432	10.3636	10.3181	HYPOTHETICAL PROTEIN (FRAGMENT)	Rv0157A
Rv1184c_at	0.779237	0.999818	-0.0835533	-0.0239267	12.585	12.4107	12.4446	12.6928	12.4215	12.5984	12.5644	12.7593	12.7273	POSSIBLE EXPORTED PROTEIN	Rv1184c		O50440
Rv2307B_at	0.0889575	0.999818	-0.083362	0.0480997	7.2684	7.19744	7.2684	7.21645	7.06435	7.29019	7.2684	7.24139	7.33896	HYPOTHETICAL GLYCINE RICH PROTEIN	Rv2307B		Q79FG2
Rv1344_at	0.465638	0.999818	-0.0830363	-0.0569633	9.32122	9.17503	9.27582	9.38161	9.2084	9.18582	9.1381	9.2084	9.2084	PROBABLE ACYL CARRIER PROTEIN (ACP)	Rv1344		P63452
Rv1854c_at	0.373196	0.999818	-0.0830233	-0.0505533	10.7793	10.7698	10.7881	10.8102	10.6616	10.7245	10.7154	10.6245	10.6407	PROBABLE NADH DEHYDROGENASE NDH	Rv1854c	ndh	P95160
Rv1006_at	0.629157	0.999818	-0.0829233	-0.0549667	11.8396	11.6979	11.6943	11.8924	11.7065	11.9012	11.8681	11.9469	11.8396	HYPOTHETICAL PROTEIN	Rv1006		O05592
Rv3574_at	0.635778	0.999818	-0.08287	-0.0115727	9.03337	9.03451	9.20489	9.259	9.07	8.98228	8.99951	8.93877	9.07	TRANSCRIPTIONAL REGULATORY PROTEIN (PROBABLY TETR-FAMILY)	Rv3574	kstR	P96856
Rv2520c_at	0.928402	0.999818	-0.0828633	-0.104487	11.6009	11.6967	11.6942	11.5297	11.422	11.2981	11.1338	10.8971	10.9586	POSSIBLE CONSERVED MEMBRANE PROTEIN	Rv2520c		O53225
Rv1246c_at	0.594487	0.999818	-0.0824867	-0.0221267	11.4486	11.4242	11.4427	11.4626	11.2896	11.3539	11.2611	11.211	11.3094	CONSERVED HYPOTHETICAL PROTEIN, possible toxin	Rv1246c		O50461
Rv2730_at	0.361624	0.999818	-0.0822727	-0.069708	7.21095	7.25903	7.2	7.21521	7.16251	7.2	7.3036	7.06141	7.12065	HYPOTHETICAL PROTEIN	Rv2730		O33235
Rv1890c_at	0.646003	0.999818	-0.0822193	-0.0564563	8.52055	8.60994	8.61483	8.67465	8.5186	8.51992	8.5314	8.3514	8.42248	HYPOTHETICAL PROTEIN	Rv1890c		O07742
Rv2568c_at	0.853228	0.999818	-0.082201	-0.038927	9.70242	9.78244	9.80547	9.77088	9.53623	9.58672	9.48497	9.39298	9.44928	CONSERVED HYPOTHETICAL PROTEIN	Rv2568c		P65009
Rv3890c_at	0.721177	0.999818	-0.0820933	-0.14809	11.6155	11.682	11.553	11.5687	11.4538	11.3298	11.3151	11.1172	11.1723	ESAT-6 LIKE PROTEIN ESXC (ESAT-6 like protein 11)	Rv3890c	esxC	O05454
Rv3765c_at	0.160158	0.999818	-0.0819037	0.126093	10.0331	10.1669	10.269	10.0934	9.98691	10.2355	10.0964	9.82339	10.0967	PROBABLE TWO COMPONENT TRANSCRIPTIONAL REGULATORY PROTEIN TCRX	Rv3765c	tcrX	O69730
Rv0802c_at	0.520995	0.999818	-0.0818467	-0.0454153	8.22794	8.14294	8.32739	8.30841	8.20771	8.20771	8.20558	8.14574	8.07058	GCN5-RELATED N-ACETYLTRANSFERASE	Rv0802c		O06632
Rv0543c_at	0.124456	0.999818	-0.08181	-0.02788	12.7181	12.5729	12.6354	12.6994	12.5749	12.6703	12.6512	12.6755	12.6794	CONSERVED HYPOTHETICAL PROTEIN	Rv0543c		O06409
Rv1724c_at	0.733362	0.999818	-0.0817847	-0.0571967	9.95078	9.96291	9.90377	9.96872	9.85474	9.89943	9.78102	9.63752	9.72573	HYPOTHETICAL PROTEIN	Rv1724c		P71982
Rv2018_at	0.520025	0.999818	-0.0816403	-0.0600457	9.72687	9.69578	9.74046	9.78334	9.72364	9.66372	9.66661	9.51248	9.59251	CONSERVED HYPOTHETICAL PROTEIN	Rv2018		O53464
Rv3720_at	0.171446	0.999818	-0.0815667	0.0144467	11.0569	11.0162	11.0494	11.0564	10.8469	11.0424	10.9878	10.9933	11.0527	POSSIBLE FATTY ACID SYNTHASE	Rv3720		O69687
Rv2186c_at	0.777925	0.999818	-0.08152	-0.03292	10.8785	11.007	10.975	10.9688	10.7507	10.833	10.7941	10.6392	10.7348	CONSERVED HYPOTHETICAL PROTEIN	Rv2186c		O53520
Rv1064c_at	0.646093	0.999818	-0.0814257	-0.0771837	7.60765	7.71922	7.60492	7.70328	7.36789	7.47242	7.57548	7.55502	7.57752	POSSIBLE LIPOPROTEIN LPQV	Rv1064c	lpqV	P65310
Rv0254c_at	0.300612	0.999818	-0.0813353	-0.0576397	9.95846	9.92643	9.89292	10.0163	9.81841	9.97071	10.0104	9.99631	9.9486	PROBABLE BIFUNCTIONAL COBALAMIN BIOSYNTHESIS PROTEIN COBU: COBINAMIDE KINASE + COBINAMIDE PHOSPHATE GUANYLYLTRANSFERASE	Rv0254c	cobU	O53676
Rv3888c_at	0.483786	0.999818	-0.0810033	-0.0564433	11.5655	11.6063	11.5868	11.638	11.4517	11.4786	11.5078	11.4104	11.4765	PROBABLE CONSERVED MEMBRANE PROTEIN	Rv3888c		O05456
Rv1322_at	0.13729	0.999818	-0.0809467	-0.115357	10.5228	10.4957	10.4639	10.5928	10.377	10.413	10.4601	10.4601	10.3527	CONSERVED HYPOTHETICAL PROTEIN	Rv1322		P64805
Rv1991c_at	0.293372	0.999818	-0.0809353	0.0228167	8.32829	8.24006	8.2573	8.2978	8.0827	8.34226	8.16232	8.22284	8.2573	Conserved protein. Toxin, part of toxin-antitoxin (TA) operon with Rv1991A.	Rv1991c		P64911
Rfam4322172_at	0.471627	0.999818	-0.0809333	-0.0645167	11.96	11.8391	11.8218	12.058	11.8974	11.9401	11.9556	11.9944	12.0183	yybP-ykoY leader (riboswitch-like)	AL123456
Rv3891c_at	0.750981	0.999818	-0.0809267	-0.161903	12.2721	12.338	12.2451	12.1591	12.1127	11.9371	11.964	11.7016	11.7272	POSSIBLE ESAT-6 LIKE PROTEIN ESXD	Rv3891c	esxD	O05453
Rv0671_at	0.28039	0.999818	-0.0809167	0.0140967	10.7812	10.7586	10.7206	10.7843	10.5913	10.8114	10.7897	10.7626	10.8655	POSSIBLE CONSERVED LIPOPROTEIN LPQP	Rv0671	lpqP	O86367
Rv0566c_at	0.879412	0.999818	-0.0807033	-0.109243	10.7613	10.9	10.8055	10.6198	10.6173	10.5399	10.5517	10.1734	10.2597	CONSERVED HYPOTHETICAL PROTEIN	Rv0566c		P67380
Rv2945c_at	0.385182	0.999818	-0.0806867	-0.0354633	11.8793	11.9024	11.8467	11.9528	11.7597	11.9772	11.932	11.8599	11.8338	PROBABLE CONSERVED LIPOPROTEIN LPPX	Rv2945c	lppX	P65306
Rv2458_at	0.00853772	0.999818	-0.080637	-0.011783	8.55033	8.47091	8.5581	8.60394	8.48014	8.54602	8.54602	8.50734	8.56083	PROBABLE HOMOCYSTEINE S-METHYLTRANSFERASE MMUM (S-METHYLMETHIONINE:HOMOCYSTEINE METHYLTRANSFERASE) (CYSTEINE METHYLTRANSFERASE)	Rv2458	mmuM	O53185
Rv3386_at	0.654357	0.999818	-0.080609	-0.0715463	8.15367	8.17285	8.18856	8.05682	7.92325	7.91779	8.11168	7.98424	8.00118	POSSIBLE TRANSPOSASE	Rv3386		O50413
Rv1712_at	0.523252	0.999818	-0.08059	0.0820067	10.1707	10.1092	10.2644	10.3878	10.1845	10.4208	10.4513	10.4744	10.5707	Probable Cytidylate kinase cmk (CMP kinase) (Cytidine monophosphate kinase) (CK)	Rv1712	cmk	P63803
Rv3691_at	0.172622	0.999818	-0.08056	-0.0282333	10.657	10.657	10.6676	10.731	10.5297	10.657	10.6578	10.6174	10.6365	CONSERVED HYPOTHETICAL PROTEIN	Rv3691		O69659
Rv2655c_at	0.605308	0.999818	-0.0805323	-0.0497623	7.10005	6.77514	6.88483	6.88939	6.90169	6.87933	6.80883	6.87985	6.88483	POSSIBLE phiRv2 PROPHAGE PROTEIN	Rv2655c		P71952
Rv2706c_at	0.60085	0.999818	-0.0799003	-0.0756317	6.79297	6.6418	6.63162	6.61626	6.70937	6.61626	6.61626	6.43462	6.55071	HYPOTHETICAL PROTEIN	Rv2706c		O07207
Rv3291c_at	0.773552	0.999818	-0.0797153	-0.0646387	9.96423	10.0822	10.0085	10.0598	9.90458	9.91075	9.88195	9.68003	9.79279	PROBABLE TRANSCRIPTIONAL REGULATORY PROTEIN (PROBABLY ASNC-FAMILY)	Rv3291c		P96896
putative3503277_at	0.829	0.999818	-0.079692	-0.132189	9.40213	9.65972	9.57945	9.54686	9.39504	9.26698	9.32456	8.97971	9.03054	similar to: MT3222
Rv1056_at	0.645453	0.999818	-0.0796607	-0.0735773	9.087	9.11274	9.1214	9.20721	8.88763	8.89722	9.00948	9.06434	9.06434	CONSERVED HYPOTHETICAL PROTEIN	Rv1056		O53404
putative1531194_at	0.759112	0.999818	-0.079441	-0.046924	9.53818	9.62247	9.52696	9.66242	9.44443	9.49867	9.39034	9.28573	9.42454	similar to: MT1404, MtubF_01001425, MtubC_01001160
putative1114106_at	0.25676	0.999818	-0.0793433	-0.0286433	12.1112	12.1094	12.1706	12.2144	12.0358	12.1223	12.1091	12.0514	12.0558	similar to: MT1025.2, MtubF_01001043, MtubC_01000775
Rv3885c_at	0.648938	0.999818	-0.0793213	-0.009538	9.71953	9.62822	9.62539	9.78616	9.61524	9.78205	9.81831	9.84258	9.88794	POSSIBLE CONSERVED MEMBRANE PROTEIN	Rv3885c		O05459
Rv0451c_at	0.342305	0.999818	-0.0790167	-0.02691	11.2434	11.3037	11.3016	11.3415	11.2537	11.2688	11.342	11.1325	11.2757	PROBABLE CONSERVED MEMBRANE PROTEIN MMPS4	Rv0451c	mmpS4	P0A5K2
Rv2023c_at	0.387733	0.999818	-0.078912	-0.0395707	8.94049	8.98693	8.96726	9.09699	8.84924	8.98693	9.02235	8.98693	8.98693	HYPOTHETICAL PROTEIN	Rv2023c		O53469
Rv1620c_at	0.645157	0.999818	-0.0788867	-0.07415	11.7007	11.5439	11.4729	11.5462	11.4309	11.4861	11.3557	11.3911	11.4212	PROBABLE 'COMPONENT LINKED WITH THE ASSEMBLY OF CYTOCHROME' TRANSPORT TRANSMEMBRANE ATP-BINDING PROTEIN ABC TRANSPORTER CYDC	Rv1620c	cydC	O06137
Rv2490c_at	0.777379	0.999818	-0.078809	0.00427233	7.56094	7.64071	7.53198	7.66453	7.23788	7.59646	7.59646	7.70691	7.7063	PE-PGRS FAMILY PROTEIN	Rv2490c	PE_PGRS43	Q79FD4
Rv1662_at	0.776843	0.999818	-0.0787743	0.017446	8.21091	8.07088	8.21091	8.33639	7.98461	8.15645	8.19961	8.4551	8.43189	Probable polyketide synthase pks8	Rv1662	pks8	O65933
Rv1713_at	0.727351	0.999818	-0.0787733	0.0921333	10.8781	10.7527	11.0307	11.0878	10.9042	11.1271	11.3171	11.3899	11.4017	PROBABLE GTP-BINDING PROTEIN ENGA	Rv1713	engA	P64057
Rv0761c_at	0.782453	0.999818	-0.0787567	-0.0972567	12.6493	12.6559	12.605	12.5572	12.5746	12.4753	12.4574	12.1971	12.2918	POSSIBLE ZINC-CONTAINING ALCOHOL DEHYDROGENASE NAD DEPENDENT ADHB	Rv0761c	adhB	P71818
Rv0444c_at	0.193134	0.999818	-0.0787267	-0.00606	11.9112	11.7735	11.848	11.8889	11.781	11.9115	11.9025	11.912	11.925	CONSERVED HYPOTHETICAL PROTEIN	Rv0444c		O53729
Rv3238c_at	0.291578	0.999818	-0.0786943	-0.0114067	8.60394	8.55796	8.63536	8.6146	8.41738	8.54376	8.58052	8.58765	8.58573	PROBABLE CONSERVED INTEGRAL MEMBRANE PROTEIN	Rv3238c		O05883
Rv1741_at	0.476217	0.999818	-0.0786847	-0.069639	9.27242	9.35209	9.26267	9.38664	9.15241	9.27936	9.26267	9.18117	9.17078	CONSERVED HYPOTHETICAL PROTEIN WITH PIN DOMAIN	Rv1741		P71999
Rv2060_s_at	0.23711	0.999818	-0.078676	-0.00591133	7.81001	7.72466	7.85861	7.94238	7.79607	7.84246	7.85882	7.85445	7.89241	Possible conserved integral membrane protein	Rv2060		O86339
Rv1944c_at	0.838666	0.999818	-0.0785637	-0.051213	8.79402	8.91903	8.77595	8.82529	8.64345	8.70801	8.61665	8.43779	8.59836	CONSERVED HYPOTHETICAL PROTEIN	Rv1944c		P95270
Rv1117_at	0.100914	0.999818	-0.07848	-0.0187867	12.6298	12.5767	12.5678	12.6008	12.4685	12.5851	12.5579	12.508	12.5794	CONSERVED HYPOTHETICAL PROTEIN	Rv1117		O06569
Rv2274A_at	0.16103	0.999818	-0.0784483	-0.0622533	8.37839	8.41146	8.40411	8.49467	8.35704	8.40411	8.5133	8.38252	8.39138	POSSIBLE ANTITOXIN	Rv2274A
Rv1953_at	0.577086	0.999818	-0.078432	-0.03966	9.25136	9.29425	9.33202	9.48339	9.21009	9.29564	9.38959	9.38471	9.37771	CONSERVED HYPOTHETICAL PROTEIN WITH PIN DOMAIN	Rv1953		P95261
Rv0268c_at	0.0082616	0.999818	-0.07842	-0.05414	11.5439	11.4758	11.4764	11.5782	11.4548	11.5105	11.5244	11.4805	11.4971	HYPOTHETICAL PROTEIN	Rv0268c		P95225
Rv2557_at	0.280178	0.999818	-0.0783833	-0.16771	11.3006	11.2782	11.1875	11.3694	11.1623	11.0301	11.0851	11.0795	11.0344	CONSERVED HYPOTHETICAL PROTEIN	Rv2557		P65003
Rv1175c_at	0.424966	0.999818	-0.07797	-0.05156	10.9259	10.8974	10.8664	11.0421	10.8018	10.9656	10.9445	10.9794	10.9259	PROBABLE NADPH DEPENDENT 2,4-DIENOYL-COA REDUCTASE FADH (2,4-dienoyl coenzyme A reductase) (4-enoyl-CoA reductase)	Rv1175c	fadH	O50431
Rv2250c_at	0.891292	0.999818	-0.0779637	-0.0193793	7.21779	7.46832	7.4285	7.20893	7.12381	7.21779	7.29796	6.89866	7.02025	Possible transcriptional regulatory protein	Rv2250c		Q10528
Rv0219_at	0.683201	0.999818	-0.077956	-0.116322	7.73891	7.71627	7.67344	7.7332	7.55645	7.45311	7.42453	7.39004	7.42113	PROBABLE CONSERVED TRANSMEMBRANE PROTEIN	Rv0219		P96401
Rv3877_at	0.301801	0.999818	-0.07786	0.00543333	10.8607	10.8607	10.8607	10.9405	10.7902	10.8703	10.7797	10.6965	10.8662	PROBABLE CONSERVED TRANSMEMBRANE PROTEIN	Rv3877		O69741
Rv1960c_at	0.518786	0.999818	-0.077801	-0.06952	9.22779	9.30633	9.26301	9.40295	9.11444	9.19378	9.21428	9.19084	9.17966	CONSERVED HYPOTHETICAL PROTEIN, possible antitoxin	Rv1960c		P67298
Rv0930_at	0.659873	0.999818	-0.077686	-0.0167077	9.11852	9.21633	9.19503	9.19488	8.93617	9.08317	9.05541	8.98326	9.0405	PROBABLE PHOSPHATE-TRANSPORT INTEGRAL MEMBRANE ABC TRANSPORTER PSTA1	Rv0930	pstA1	O86345
Rv1923_at	0.386626	0.999818	-0.0776833	-0.0396933	11.8306	11.8034	11.787	11.8403	11.6685	11.7275	11.7084	11.6744	11.7457	PROBABLE LIPASE LIPD	Rv1923	lipD	P95290
Rv0508_at	0.187544	0.999818	-0.07766	-0.0428067	10.4963	10.4363	10.4713	10.5218	10.4597	10.4585	10.596	10.4851	10.5558	CONSERVED HYPOTHETICAL PROTEIN	Rv0508		P64727
Rv3684_at	0.331712	0.999818	-0.07765	-0.00698333	11.1279	11.078	11.0626	11.0828	10.8998	11.0768	11.0768	11.0768	11.1272	PROBABLE LYASE	Rv3684		O69652
MTB000054_x_at	0.000416895	0.247755	-0.0775067	-1.78422	11.0097	10.9249	9.52759	10.8583	10.7497	9.03631	10.6838	10.6448	8.63529	tRNA-Pro	MTB000054	proU
Rv1135A_at	0.0510708	0.999818	-0.0774887	-0.0366593	5.40142	5.2835	5.33389	5.34627	5.33389	5.32356	5.35363	5.25146	5.33389	POSSIBLE ACETYL-CoA ACETYLTRANSFERASE (ACETOACETYL-CoA THIOLASE)	Rv1135A		Q8VK64
Rv2699c_at	0.907117	0.999818	-0.07745	-0.0971767	11.2401	11.2652	11.2705	11.1545	11.0287	11.0287	10.8205	10.6889	10.6244	CONSERVED HYPOTHETICAL PROTEIN	Rv2699c		O07201
Rv3730c_at	0.564636	0.999818	-0.0774377	-0.070771	8.99638	8.99386	9.04177	9.07534	8.88387	8.95632	8.9257	8.88738	8.78702	CONSERVED HYPOTHETICAL PROTEIN	Rv3730c		O69697
Rv0859_at	0.344154	0.999818	-0.0773233	-0.179667	11.6435	11.5657	11.5408	11.8071	11.4417	11.3637	11.4066	11.6179	11.4137	POSSIBLE ACYL-CoA THIOLASE FADA	Rv0859	fadA	O53871
Rv2725c_at	0.171073	0.999818	-0.07722	0.0338833	11.0516	10.94	11.0983	11.0516	10.9488	11.0919	11.1289	11.1117	11.1436	PROBABLE GTP-BINDING PROTEIN HFLX	Rv2725c	hflX	O33230
Rv0909_at	0.351303	0.999818	-0.07721	-0.0522733	11.2347	11.1653	11.2278	11.2646	11.0804	11.0901	11.1433	11.1653	11.1678	CONSERVED HYPOTHETICAL PROTEIN	Rv0909		O05901
Rv0364_at	0.0627173	0.999818	-0.0771367	-0.0547533	12.593	12.5534	12.5334	12.653	12.502	12.5534	12.5586	12.5178	12.5534	POSSIBLE CONSERVED TRANSMEMBRANE PROTEIN	Rv0364		O06314
Rv0409_at	0.509957	0.999818	-0.0770367	0.00201	10.3609	10.3511	10.2955	10.449	10.2175	10.3364	10.3408	10.3511	10.5248	PROBABLE ACETATE KINASE ACKA (ACETOKINASE)	Rv0409	ackA	P63409
Rv2462c_at	0.00980995	0.999818	-0.07703	-0.48023	11.9837	11.9511	11.7308	12.0192	11.8826	11.5047	11.9494	11.8875	11.2761	PROBABLE TRIGGER FACTOR (TF) PROTEIN TIG	Rv2462c	tig	O53189
Rv2307A_at	0.437502	0.999818	-0.0769407	0.038109	6.60056	6.52456	6.49914	6.64232	6.66661	6.75103	6.64232	6.46321	6.74937	HYPOTHETICAL GLYCINE RICH PROTEIN	Rv2307A		Q8VJM8
Rv1187_at	0.822275	0.999818	-0.076892	-0.014193	7.99283	8.05418	8.15949	8.11271	7.83862	7.99002	7.84584	7.82791	7.75929	PROBABLE PYRROLINE-5-CARBOXYLATE DEHYDROGENASE ROCA	Rv1187	rocA	O50443
Rv0750_s_at	0.244806	0.999818	-0.0768533	-0.06506	12.0673	12.0305	11.9923	12.0622	11.9771	12.0115	11.9972	11.8886	11.9278	CONSERVED HYPOTHETICAL PROTEIN	Rv0750		O53813
Rv1880c_at	0.572725	0.999818	-0.07685	-0.0357533	12.2528	12.2476	12.2634	12.2468	12.0966	12.1538	12.1297	12.0545	12.1048	Probable cytochrome p450 140 CYP140	Rv1880c	cyp140	P63721
Rv1471_at	0.920339	0.999818	-0.0767033	-0.00826333	11.8407	11.8156	11.8602	11.6425	11.6394	11.6382	11.4286	11.2266	11.3885	PROBABLE THIOREDOXIN TRXB1	Rv1471	trxB1	Q7D8E1
Rv1318c_at	0.469667	0.999818	-0.076615	-0.0273943	8.58412	8.35434	8.52794	8.46347	8.52794	8.53665	8.59247	8.52794	8.49329	POSSIBLE ADENYLATE CYCLASE (ATP PYROPHOSPHATE-LYASE) (ADENYLYL CYCLASE)	Rv1318c		P63527
Rv1306_at	0.10393	0.999818	-0.0765233	-0.0327	13.9797	13.9181	13.9279	13.9478	13.8568	13.9275	13.9087	13.8317	13.8826	PROBABLE ATP SYNTHASE B CHAIN ATPF	Rv1306	atpF	P63656
Rv1457c_at	0.0634749	0.999818	-0.0765033	-0.01455	10.7567	10.745	10.7645	10.8308	10.6863	10.7672	10.8058	10.7326	10.818	PROBABLE UNIDENTIFIED ANTIBIOTIC-TRANSPORT INTEGRAL MEMBRANE ABC TRANSPORTER	Rv1457c		O86349
Rv0787_at	0.345266	0.999818	-0.076263	-0.0958703	7.47724	7.44641	7.55198	7.59178	7.42356	7.41469	7.50295	7.4732	7.31768	HYPOTHETICAL PROTEIN	Rv0787		P71840
Rv1834_at	0.777814	0.999818	-0.076167	-0.078051	7.38764	7.59698	7.38764	7.51513	7.24908	7.38867	7.34031	7.16853	7.23262	Probable hydrolase	Rv1834	lipZ	Q50599
Rv1928c_at	0.766275	0.999818	-0.0761637	-0.0617553	7.96381	7.92317	7.93524	8.03183	7.73131	7.82208	7.68542	7.79809	7.73848	PROBABLE SHORT-CHAIN TYPE DEHYDROGENASEREDUCTASE	Rv1928c		P95286
Rv3071_at	0.764799	0.999818	-0.0761427	-0.050543	9.63391	9.72933	9.67895	9.65556	9.51854	9.59234	9.56805	9.38122	9.43459	CONSERVED HYPOTHETICAL PROTEIN	Rv3071		P95087
Rv2375_at	0.142248	0.999818	-0.0761107	-0.049233	9.95356	9.89056	9.91503	9.95022	9.82238	9.84106	9.87134	9.83385	9.87134	CONSERVED HYPOTHETICAL PROTEIN	Rv2375		O05823
Rv1673c_at	0.861758	0.999818	-0.0760913	-0.0688237	7.87855	8.01779	7.93593	7.97541	7.81764	7.76291	7.71315	7.5034	7.66179	CONSERVED HYPOTHETICAL PROTEIN	Rv1673c		O53920
Rv3416_at	0.00214445	0.633007	-0.07586	0.0145033	10.5443	10.4742	10.5443	10.5443	10.4796	10.5983	10.5573	10.4644	10.5468	TRANSCRIPTIONAL REGULATORY PROTEIN WHIB-LIKE WHIB3	Rv3416	whiB3	Q50710
Rv0520_at	0.892746	0.999818	-0.0757317	-0.0565663	7.98225	7.78176	7.89266	7.71202	7.81405	7.71202	7.58054	7.45181	7.50043	POSSIBLE METHYLTRANSFERASEMETHYLASE (FRAGMENT)	Rv0520		O33365
Rv2171_at	0.748878	0.999818	-0.0757233	0.00778	11.4647	11.441	11.4335	11.3797	11.2877	11.3835	11.1896	11.0781	11.2403	Probable conserved lipoprotein lppM	Rv2171	lppM	O53505
Rfam510216_at	0.547703	0.999818	-0.0755373	-0.0377617	9.31154	9.36247	9.4487	9.51726	9.2617	9.32074	9.38893	9.36695	9.335	TPP riboswitch (THI element)	AL123456
Rv2787_at	0.843338	0.999818	-0.0754567	-0.0121663	9.25571	9.34713	9.17117	9.21458	9.17255	9.17255	9.08249	8.80672	9.17255	CONSERVED HYPOTHETICAL ALANINE RICH PROTEIN	Rv2787		O33329
Rv3766_at	0.944472	0.999818	-0.075366	-0.0570933	10.4999	10.6138	10.5357	10.3847	10.4016	10.3258	10.1989	9.84196	10.0508	HYPOTHETICAL PROTEIN	Rv3766		O69731
Rv2640c_at	0.690598	0.999818	-0.0753257	-0.0654993	8.81273	8.96821	8.81273	8.91915	8.63734	8.70604	8.81273	8.71308	8.82933	POSSIBLE TRANSCRIPTIONAL REGULATORY PROTEIN (PROBABLY ARSR-FAMILY)	Rv2640c		P71939
Rv2930_at	0.412251	0.999818	-0.07525	-0.01389	12.2315	12.2239	12.211	12.3306	12.2057	12.3926	12.3605	12.2673	12.2773	FATTY-ACID-CoA LIGASE FADD26 (FATTY-ACID-COA SYNTHETASE) (FATTY-ACID-CoA SYNTHASE)	Rv2930	fadD26	Q10976
Rv0483_at	0.165362	0.999818	-0.0752333	-0.07615	13.3316	13.2562	13.2555	13.3081	13.2073	13.2491	13.2412	13.1917	13.1479	PROBABLE CONSERVED LIPOPROTEIN LPRQ	Rv0483	lprQ	P64703
Rv1548c_at	0.450203	0.999818	-0.075192	0.009168	8.71751	8.65154	8.72255	8.62908	8.68106	8.65154	8.65154	8.43995	8.65154	PPE FAMILY PROTEIN	Rv1548c	PPE21	Q10778
Rv2701c_at	0.507116	0.999818	-0.075026	-0.044052	9.7849	9.83973	9.8086	9.90686	9.73524	9.75531	9.75531	9.64701	9.751	POSSIBLE EXTRAGENIC SUPPRESSOR PROTEIN SUHB	Rv2701c	suhB	P65165
Rv2560_at	0.955933	0.999818	-0.0749267	-0.0711237	10.436	10.656	10.5644	10.3724	10.2441	10.2193	10.0759	9.75945	9.88715	PROBABLE PROLINE AND GLYCINE RICH TRANSMEMBRANE PROTEIN	Rv2560		Q50738
Rv1907c_at	0.0859847	0.999818	-0.074731	-0.167725	9.8701	9.88301	9.78235	10.0175	9.89876	9.8549	10.0931	9.97471	9.84025	HYPOTHETICAL PROTEIN	Rv1907c		O07725
Rv1594_at	0.0358387	0.999818	-0.07465	0.00429667	13.3166	13.2552	13.3229	13.3119	13.203	13.2608	13.264	13.2103	13.3217	Probable quinolinate synthetase nadA	Rv1594	nadA	P65497
Rv2646_at	0.565095	0.999818	-0.074611	0.0714977	9.45048	9.25605	9.37402	9.51928	9.37883	9.66956	9.54831	9.65935	9.68898	PROBABLE INTEGRASE	Rv2646		P71945
Rv2623_at	0.760469	0.999818	-0.0743707	-0.127789	7.09669	7.26178	7.06221	7.24247	7.03631	6.94524	6.87702	6.69498	6.82536	CONSERVED HYPOTHETICAL PROTEIN TB31.7	Rv2623	TB31.7	O06189
Rv1107c_at	0.586207	0.999818	-0.0743233	-0.02142	11.4658	11.3374	11.3762	11.49	11.3194	11.4473	11.4696	11.5456	11.5377	PROBABLE EXODEOXYRIBONUCLEASE VII (SMALL SUBUNIT) XSEA (EXONUCLEASE VII SMALL SUBUNIT)	Rv1107c	xseB	P67456
Rv2201_at	0.658901	0.999818	-0.0742867	-0.05717	10.8753	10.8754	10.8601	10.9141	10.8045	10.8045	10.7447	10.6313	10.698	Probable asparagine synthetase AsnB	Rv2201	asnB	P64247
Rv2098c_at	0.660292	0.999818	-0.0742287	-0.0644603	7.23564	7.27038	7.26587	7.37939	7.04639	7.2219	7.29133	7.36691	7.22521	PE-PGRS FAMILY PROTEIN	Rv2098c	PE_PGRS36	P0A688
Rv1520_at	0.807553	0.999818	-0.07406	-0.04937	10.7963	10.9513	10.9462	10.9746	10.8836	10.8528	10.8836	10.5973	10.7073	probable sugar transferase	Rv1520		P64863
Rv0140_at	0.709153	0.999818	-0.074024	-0.0715143	10.2171	10.1105	10.0822	10.0787	9.99879	9.99879	9.91367	9.87806	9.91387	CONSERVED HYPOTHETICAL PROTEIN	Rv0140		P96817
Rv3728_at	0.760897	0.999818	-0.07383	0.0862407	8.16532	7.98264	8.33326	8.31834	8.22581	8.42248	8.62766	8.68138	8.61431	PROBABLE CONSERVED TWO-DOMAIN MEMBRANE PROTEIN	Rv3728		O69695
Rv0565c_at	0.921591	0.999818	-0.0735103	-0.0394753	10.0415	10.1494	10.0756	10.0161	9.90696	9.90696	9.76474	9.54547	9.72139	PROBABLE MONOOXYGENASE	Rv0565c		O53762
Rv0658c_at	0.86936	0.999818	-0.073502	0.045032	8.83867	8.76826	8.75855	9.0469	8.59196	9.03076	9.02652	9.33136	9.25787	PROBABLE CONSERVED INTEGRAL MEMBRANE PROTEIN	Rv0658c		O06781
Rv2219A_at	0.437483	0.999818	-0.0733873	-0.007965	9.24174	9.26404	9.24713	9.29209	9.07383	9.2983	9.30837	9.28417	9.27287	PROBABLE CONSERVED MEMBRANE PROTEIN	Rv2219A		Q79FG7
Rv1971_at	0.766378	0.999818	-0.073343	-0.0561823	7.5186	7.33732	7.2681	7.30539	7.26344	7.26344	7.13329	7.13649	7.25719	MCE-FAMILY PROTEIN MCE3F	Rv1971	mce3F	O53972
AFFX-PheX-5_at	0.547474	0.999818	-0.0730427	-0.028312	9.13089	9.13002	9.17617	9.23154	8.96678	9.1549	9.13777	9.18427	9.0842
Rv1647_at	0.709473	0.999818	-0.0729077	-0.115511	9.53881	9.63952	9.56924	9.74151	9.46091	9.41491	9.34835	9.30952	9.298	CONSERVED HYPOTHETICAL PROTEIN	Rv1647		P94982
Rv1550_at	0.591439	0.999818	-0.0728643	0.0715693	7.7627	7.69228	7.757	7.88866	7.76415	7.88626	7.97729	7.95362	8.2001	PROBABLE FATTY-ACID-CoA LIGASE FADD11 (FATTY-ACID-CoA SYNTHETASE) (FATTY-ACID-CoA SYNTHASE)	Rv1550	fadD11	Q10776
Rv1608c_at	0.765238	0.999818	-0.0728433	-0.0448367	11.4498	11.5373	11.493	11.5273	11.4026	11.3994	11.3734	11.192	11.3235	Probable peroxidoxin BcpB	Rv1608c	bcpB	O53911
Rv1773c_at	0.312779	0.999818	-0.0727577	-0.0506807	9.10766	9.06665	9.10766	9.17166	9.14624	9.0439	9.13996	8.98811	9.11568	PROBABLE TRANSCRIPTIONAL REGULATORY PROTEIN	Rv1773c		O06806
Rv0432_at	0.399426	0.999818	-0.0727033	-0.0482367	12.7303	12.7126	12.7165	12.7531	12.5738	12.6462	12.6383	12.6173	12.6144	PROBABLE PERIPLASMIC SUPEROXIDE DISMUTASE [CU-ZN] SODC	Rv0432	sodC	P0A608
Rv1909c_at	0.63309	0.999818	-0.07258	-0.0950933	10.8925	10.7962	10.7744	10.9046	10.7499	10.7499	10.6052	10.6385	10.5927	FERRIC UPTAKE REGULATION PROTEIN FURA (FUR)	Rv1909c	furA	P0A582
Rv2619c_at	0.781742	0.999818	-0.0725623	0.00556633	8.6638	8.85568	8.88144	8.85495	8.47643	8.6315	8.65753	8.62648	8.68004	CONSERVED HYPOTHETICAL PROTEIN	Rv2619c		O06194
Rv2009_at	0.490843	0.999818	-0.07249	0.0566333	11.6249	11.4426	11.5903	11.6284	11.5993	11.8095	11.768	11.7619	11.7914	CONSERVED HYPOTHETICAL PROTEIN, ANTITOXIN	Rv2009		Q10848
Rv0997_at	0.345743	0.999818	-0.0724	-0.0143433	11.2974	11.3355	11.3193	11.3674	11.1527	11.2998	11.29	11.2494	11.2927	HYPOTHETICAL PROTEIN	Rv0997		O05580
Rv0758_at	0.230198	0.999818	-0.0723667	0.000913333	10.4764	10.4983	10.4945	10.5305	10.3449	10.4797	10.441	10.3876	10.4764	POSSIBLE TWO COMPONENT SYSTEM RESPONSE SENSOR KINASE MEMBRANE ASSOCIATED PHOR	Rv0758	phoR	P71815
Rv1076_at	0.929556	0.999818	-0.0722833	0.00166567	9.44741	9.56938	9.49017	9.30605	9.25816	9.22834	9.09034	8.79941	9.13029	POSSIBLE LIPASE LIPU	Rv1076	lipU	O53424
Rv3624c_at	0.0606246	0.999818	-0.0721	-0.00709667	12.2118	12.108	12.1897	12.2275	12.1897	12.1987	12.1783	12.1036	12.2079	HYPOXANTHINE-GUANINE PHOSPHORIBOSYLTRANSFERASE HPT (HGPRT) (HGPRTase) (HYPOXANTHINE PHOSPHORIBOSYLTRANSFERASE) (IMP PYROPHOSPHORYLASE) (IMP DIPHOSPHORYLASE) (TRANSPHOSPHORIBOSYLTRANSFERASE) (GUANINE PHOSPHORIBOSYLTRANSFERASE)	Rv3624c	hpt	P0A5T0
Rv1159A_at	0.603054	0.999818	-0.0720633	-0.0480933	11.3016	11.3372	11.3236	11.3435	11.2173	11.2737	11.2468	11.1213	11.1504	HYPOTHETICAL PROTEIN	Rv1159A		P0A5S2
Rv2020c_at	0.772253	0.999818	-0.0718603	-0.0684967	10.0909	10.079	9.96409	10.0598	9.93791	9.92521	9.81606	9.73425	9.87198	CONSERVED HYPOTHETICAL PROTEIN	Rv2020c		O53466
Rv3116_at	0.396609	0.999818	-0.0718333	-0.12067	11.984	11.9852	11.9378	12.0381	11.8731	11.8884	11.8674	11.8157	11.7013	PROBABLE MOLYBDENUM COFACTOR BIOSYNTHESIS PROTEIN MOEB2 (MPT-SYNTHASE SULFURYLASE) (MOLYBDOPTERIN SYNTHASE SULPHURYLASE)	Rv3116	moeB2	Q7D637
Rv0263c_at	0.487388	0.999818	-0.07182	-0.01047	10.3243	10.1769	10.3061	10.3319	10.1735	10.3061	10.307	10.3974	10.3196	CONSERVED HYPOTHETICAL PROTEIN	Rv0263c		P95220
Rv3718c_at	0.830974	0.999818	-0.07178	-0.09182	10.3913	10.6187	10.5136	10.6031	10.3433	10.3464	10.3166	10.1337	10.1756	CONSERVED HYPOTHETICAL PROTEIN	Rv3718c		O69685
Rv2336_at	0.662646	0.999818	-0.0717333	0.0220433	10.5099	10.4655	10.4811	10.6092	10.3889	10.5671	10.6319	10.6814	10.769	HYPOTHETICAL PROTEIN	Rv2336		P95232
Rv0141c_at	0.326717	0.999818	-0.0717167	-0.0997567	11.4176	11.3462	11.3605	11.4541	11.2614	11.2543	11.2623	11.3113	11.2198	HYPOTHETICAL PROTEIN	Rv0141c		P96818
Rv3846_at	0.807724	0.999818	-0.07154	-0.124307	12.8721	12.8207	12.7311	12.7195	12.6149	12.5603	12.3982	12.3396	12.3254	SUPEROXIDE DISMUTASE [FE] SODA	Rv3846	sodA	P17670
Rv0333_at	0.656227	0.999818	-0.0714667	-0.04762	11.3967	11.4228	11.3489	11.3743	11.1912	11.3117	11.2597	11.2023	11.2272	HYPOTHETICAL PROTEIN	Rv0333		O33273
Rv1508c_at	0.553695	0.999818	-0.07141	0.00159667	10.9954	11.0061	11.0061	10.944	10.8668	10.9119	10.8857	10.738	10.9119	Probable membrane protein	Rv1508c		P71787
Rv0342_at	0.160242	0.999818	-0.0712247	0.0294663	9.29547	9.11009	9.21665	9.20607	9.15494	9.21144	9.14711	9.16995	9.30895	ISONIAZID INDUCTIBLE GENE PROTEIN INIA	Rv0342	iniA	O06293
Rv2321c_at	0.446557	0.999818	-0.071085	-0.003689	7.34534	7.26043	7.34815	7.38221	7.16246	7.32705	7.30668	7.39808	7.34796	PROBABLE ORNITHINE AMINOTRANSFERASE (C-terminus part) ROCD2 (ORNITHINE--OXO-ACID AMINOTRANSFERASE)	Rv2321c	rocD2	P71891
Rv1100_at	0.359484	0.999818	-0.07098	-0.0131567	10.8526	10.8075	10.9286	10.9117	10.8768	10.8974	11.0288	10.8958	10.9277	CONSERVED HYPOTHETICAL PROTEIN	Rv1100		O53448
Rv1083_at	0.527311	0.999818	-0.07097	-0.0337	11.0689	11.0196	11.0864	11.0843	10.9098	11.0058	10.9519	10.9627	10.9117	CONSERVED HYPOTHETICAL PROTEIN	Rv1083		O53431
Rv2950c_at	0.77602	0.999818	-0.0709667	0.0150933	12.0259	11.8316	11.9255	12.0912	11.9718	12.1749	12.1454	12.2462	12.2074	PROBABLE FATTY-ACID-CoA LIGASE FADD29 (FATTY-ACID-CoA SYNTHETASE) (FATTY-ACID-CoA SYNTHASE)	Rv2950c	fadD29	P95141
Rv1099c_at	0.036572	0.999818	-0.0709333	0.00148667	12.6348	12.5628	12.6382	12.5832	12.5064	12.5891	12.588	12.524	12.5832	CONSERVED HYPOTHETICAL PROTEIN	Rv1099c		O53447
Rv2135c_at	0.550826	0.999818	-0.07093	0.122737	11.0737	11.0119	11.1652	11.2961	11.0131	11.2983	11.3198	11.4517	11.5943	CONSERVED HYPOTHETICAL PROTEIN	Rv2135c		O06240
Rv2518c_at	0.842334	0.999818	-0.0707933	-0.0366667	11.0373	11.1193	11.1524	11.1229	11.005	11.005	10.9468	10.7704	10.8396	PROBABLE CONSERVED LIPOPROTEIN LPPS	Rv2518c	lppS	O53223
Rv2884_at	0.590948	0.999818	-0.0705827	-0.08026	9.2669	9.37631	9.29116	9.55619	9.26762	9.29116	9.29116	9.25857	9.29116	PROBABLE TRANSCRIPTIONAL REGULATORY PROTEIN	Rv2884		Q10808
Rv2459_at	0.349934	0.999818	-0.0704967	-0.0383733	10.7742	10.7957	10.7183	10.8854	10.6995	10.8071	10.8064	10.7592	10.8255	PROBABLE CONSERVED INTEGRAL MEMBRANE TRANSPORT PROTEIN	Rv2459		O53186
Rv3614c_at	0.346852	0.999818	-0.0704633	-0.0567667	12.8356	12.7826	12.763	12.893	12.767	12.7736	12.7243	12.692	12.7461	CONSERVED HYPOTHETICAL PROTEIN	Rv3614c		O06269
Rv2002_at	0.87591	0.999818	-0.0704283	-0.03674	10.3332	10.3357	10.2834	10.2063	10.2103	10.2063	10.1031	9.88531	10.0427	POSSIBLE 20-BETA-HYDROXYSTEROID DEHYDROGENASE FABG3 (Cortisone reductase) ((R)-20-hydroxysteroid dehydrogenase)	Rv2002	fabG3	P69167
Rv0205_at	0.290222	0.999818	-0.0704163	0.0115433	9.4061	9.31519	9.39481	9.47033	9.27727	9.39481	9.35365	9.42637	9.4751	PROBABLE CONSERVED TRANSMEMBRANE PROTEIN	Rv0205		O53656
Rv3242c_at	0.67726	0.999818	-0.0702523	0.0604163	7.3015	7.25607	7.40751	7.49768	7.10224	7.42248	7.40751	7.63762	7.55796	CONSERVED HYPOTHETICAL PROTEIN	Rv3242c		O05887
Rv1954c_at	0.811408	0.999818	-0.0700973	-0.040014	6.2875	6.22161	6.10957	6.18133	6.19301	6.23921	6.06252	5.90643	6.06252	HYPOTHETICAL PROTEIN	Rv1954c		P95260
Rv1114_at	0.679741	0.999818	-0.070096	-0.018258	9.54536	9.63689	9.5214	9.53917	9.41454	9.52992	9.49288	9.31569	9.47132	CONSERVED HYPOTHETICAL PROTEIN WITH PIN DOMAIN	Rv1114		O06566
Rv1429_at	0.790874	0.999818	-0.0699637	-0.057079	8.58822	8.68566	8.53019	8.59569	8.47319	8.53623	8.46598	8.28115	8.41223	CONSERVED HYPOTHETICAL PROTEIN	Rv1429		O06829
Rv1590_at	0.433569	0.999818	-0.06991	-0.0966367	11.2267	11.2766	11.2075	11.3252	11.146	11.1025	11.146	11.0655	11.0979	CONSERVED HYPOTHETICAL PROTEIN	Rv1590		P64881
Rv0809_at	0.0235358	0.999818	-0.0698933	-0.00853667	12.0699	12.0558	12.0823	12.1197	12.0015	12.1081	12.1179	12.0405	12.0916	PROBABLE PHOSPHORIBOSYLFORMYLGLYCINAMIDINE CYCLO-LIGASE PURM (AIRS) (PHOSPHORIBOSYL-AMINOIMIDAZOLE SYNTHETASE) (AIR SYNTHASE)	Rv0809	purM	O53823
Rv3382c_at	0.844158	0.999818	-0.069889	0.0463747	8.63847	8.48802	8.69565	8.8871	8.53482	8.82453	8.8545	9.14756	8.99902	PROBABLE LYTB-RELATED PROTEIN LYTB1	Rv3382c	lytB1	P0A5I2
AFFX-r2-Ec-bioB-5_at	0.73887	0.999818	-0.0698123	-0.0132283	5.21718	5.32738	5.32922	5.32285	5.11415	5.27413	5.4801	5.36916	5.3771
Rv0153c_at	0.267001	0.999818	-0.0697	-0.0895633	10.7799	10.7107	10.708	10.7958	10.6495	10.6607	10.6453	10.6516	10.5834	PHOSPHOTYROSINE PROTEIN PHOSPHATASE PTPB (PROTEIN-TYROSINE-PHOSPHATASE) (PTPase)	Rv0153c	ptbB	P96830
Rv1762c_at	0.855902	0.999818	-0.0696597	-0.0309437	9.58539	9.64738	9.63195	9.5976	9.38684	9.4556	9.36163	9.30141	9.36424	HYPOTHETICAL PROTEIN	Rv1762c		O06797
Rv2519_at	0.370201	0.999818	-0.0696067	-0.0291967	11.2255	11.1524	11.1771	11.3037	11.1792	11.2816	11.2883	11.277	11.2712	PE FAMILY PROTEIN	Rv2519	PE26	Q79FD3
Rv1822_at	0.188958	0.999818	-0.06954	-0.0349467	11.0357	11.0245	11.0564	11.143	11.0168	11.0411	11.1277	11.0564	11.104	PROBABLECDP-DIACYLGLYCEROL--GLYCEROL-3-PHOSPHATE 3-PHOSPHATIDYLTRANSFERASE PGSA2 (PGP SYNTHASE) (PHOSPHATIDYLGLYCEROPHOSPHATE SYNTHASE) (3-PHOSPHATIDYL-1'-GLYCEROL-3'PHOSPHATE SYNTHASE)	Rv1822	pgsA2	P63753
Rv3426_at	0.0354506	0.999818	-0.0695047	0.0906047	9.48288	9.44443	9.64681	9.56929	9.52053	9.70189	9.6292	9.50789	9.60447	PPE FAMILY PROTEIN	Rv3426	PPE58	Q50702
Rv1053c_at	0.626277	0.999818	-0.069457	-0.122023	5.68361	5.38834	5.36244	5.28392	5.52042	5.3223	5.37657	5.22697	5.2933	HYPOTHETICAL PROTEIN	Rv1053c		O53401
Rv3484_at	0.030973	0.999818	-0.06944	-0.0832267	11.7432	11.701	11.6827	11.7584	11.6778	11.7228	11.784	11.6985	11.6304	POSSIBLE CONSERVED PROTEIN CPSA	Rv3484	cpsA	O06347
Rv3124_at	0.852824	0.999818	-0.0694337	-0.086459	7.84316	7.75351	7.6839	7.78082	7.59514	7.6043	7.35381	7.42084	7.43022	PROBABLE TRANSCRIPTIONAL REGULATORY PROTEIN	Rv3124		O05797
Rv2031c_at	0.548877	0.999818	-0.069319	-0.156319	6.9382	6.83615	6.72678	6.70562	6.70777	6.70562	6.64394	6.53589	6.3864	HEAT SHOCK PROTEIN HSPX (ALPHA-CRYSTALLIN HOMOLOG) (14 kDa ANTIGEN) (HSP16.3)	Rv2031c	hspX	P0A5B7
Rv3576_at	0.00592249	0.999818	-0.0692933	-0.0164833	11.1314	11.0656	11.1005	11.1431	11.0458	11.1005	11.1155	11.0706	11.1394	POSSIBLE CONSERVED LIPOPROTEIN LPPH	Rv3576	lppH	Q7D589
Rv3499c_at	0.366578	0.999818	-0.06926	-0.110043	11.5617	11.5755	11.4223	11.5451	11.3757	11.4152	11.409	11.3568	11.3482	MCE-FAMILY PROTEIN MCE4A	Rv3499c	mce4A	Q7D5E7
Rv1210_at	0.375244	0.999818	-0.0690167	0.0342	10.4197	10.4036	10.4696	10.5355	10.4317	10.5227	10.5986	10.5114	10.664	PROBABLE DNA-3-METHYLADENINE GLYCOSYLASE I TAGA (TAG I) (3-methyladenine-DNA glycosylase I, constitutive) (DNA-3-methyladenine glycosidase I )	Rv1210	tagA	O05311
Rv2364c_at	0.802393	0.999818	-0.0688767	0.0535267	10.9828	10.8009	10.9123	11.0881	10.9716	11.2284	11.257	11.3487	11.3478	PROBABLE GTP-BINDING PROTEIN ERA	Rv2364c	era	P0A562
Rv2345_at	0.294928	0.999818	-0.0688333	0.0252033	10.6836	10.6022	10.7009	10.5845	10.4984	10.6105	10.5343	10.4954	10.5666	POSSIBLE CONSERVED TRANSMEMBRANE PROTEIN	Rv2345		P95241
Rv2692_at	0.276613	0.999818	-0.0687433	-0.04705	10.7799	10.7667	10.6995	10.7458	10.6572	10.6946	10.7217	10.6172	10.7121	TRK SYSTEM POTASSIUM UPTAKE PROTEIN CEOC	Rv2692	ceoC	O07194
Rv1914c_at	0.564968	0.999818	-0.0685907	-0.055187	9.95394	10.0276	9.94176	10.0349	9.89081	9.86754	9.9278	9.79239	9.94176	HYPOTHETICAL PROTEIN	Rv1914c		O07719
Rv2077A_at	0.633291	0.999818	-0.068577	-0.130328	9.19647	9.38108	9.24409	9.26323	9.15494	9.1284	9.22092	8.93887	8.91714	CONSERVED HYPOTHETICAL PROTEIN	Rv2077A		Q8VJR0
Rv2057c_at	0.744738	0.999818	-0.0685733	-0.105573	10.4359	10.5602	10.5009	10.5449	10.3084	10.274	10.2786	10.1852	10.1679	Probable ribosomal protein L33	Rv2057c	rpmG1	P0A5W0
Rv1170_at	0.705689	0.999818	-0.0685583	-0.0846257	9.8982	10.0016	9.93998	9.96227	9.80174	9.79305	9.81688	9.66831	9.69045	N-Acetyl-1-D-myo-Inosityl-2-Amino-2-Deoxy-alpha-D-Glucopyranoside Deacetylase mshB (GlcNAc-Ins deacetylase)	Rv1170	mshB	O50426
Rv0212c_at	0.540111	0.999818	-0.0683987	-0.00904933	8.91794	9.00899	8.94754	8.99888	8.86463	8.97543	8.93023	8.76823	8.89692	POSSIBLE TRANSCRIPTIONAL REGULATORY PROTEIN NADR (PROBABLY ASNC-FAMILY)	Rv0212c	nadR	P96394
Rv0080_at	0.784733	0.999818	-0.0682733	-0.0372073	7.01913	7.23913	7.18241	7.25507	6.97784	7.16093	7.30142	7.15382	7.12065	CONSERVED HYPOTHETICAL PROTEIN	Rv0080		O53625
Rv3705c_at	0.440553	0.999818	-0.0682557	-0.01035	10.0794	10.0657	10.0741	10.1769	9.96007	10.0513	10.0741	10.0998	10.1739	CONSERVED HYPOTHETICAL PROTEIN	Rv3705c		O69673
Rv2116_at	0.857161	0.999818	-0.0681543	-0.0801573	9.42931	9.50723	9.40151	9.4912	9.22347	9.30972	9.12294	9.10829	9.09174	Probable conserved lipoprotein lppK	Rv2116	lppK	P65300
Rv2412_at	0.772043	0.999818	-0.06805	-0.0515033	13.2302	13.2256	13.2392	13.2186	13.1471	13.1294	13.0761	12.948	13.0018	PROBABLE 30S RIBOSOMAL PROTEIN S20 RPST	Rv2412	rpsT	P66505
Rv3390_at	0.64648	0.999818	-0.0680133	-0.09638	12.2245	12.2439	12.1534	12.2401	12.1154	12.0756	12.028	11.9293	11.9746	PROBABLE CONSERVED LIPOPROTEIN LPQD	Rv3390	lpqD	O50416
Rv2563_at	0.676022	0.999818	-0.0677333	-0.156877	11.2232	11.317	11.1853	11.1527	11.0369	10.9693	10.9822	10.8011	10.733	PROBABLE GLUTAMINE-TRANSPORT TRANSMEMBRANE PROTEIN ABC TRANSPORTER	Rv2563		P65007
Rv0069c_at	0.81391	0.999818	-0.0677203	0.021278	9.88374	9.83195	9.80918	10.0216	9.86495	10.0189	10.1203	10.1256	10.2614	PROBABLE L-SERINE DEHYDRATASE SDAA (L-SERINE DEAMINASE) (SDH) (L-SD)	Rv0069c	sdaA	P66773
Rv3770B_at	0.495224	0.999818	-0.0676447	-0.097888	9.64695	9.73218	9.65693	9.87442	9.56014	9.70838	9.75619	9.7823	9.61859	PROBABLE REMNANT OF A TRANSPOSASE	Rv3770B		Q8VIT9
Rv3629c_at	0.420348	0.999818	-0.0676407	0.0262903	9.95685	9.89477	9.99169	9.9694	10.0595	10.0971	10.1319	9.90094	10.0482	PROBABLE CONSERVED INTEGRAL MEMBRANE PROTEIN	Rv3629c		O06378
Rv1538c_at	0.634248	0.999818	-0.067575	-0.00751633	9.62511	9.65909	9.82238	9.81703	9.56777	9.6507	9.68565	9.69821	9.63216	Probable L-aparaginase ansA	Rv1538c	ansA	P63627
Rv2302_at	0.796428	0.999818	-0.06739	-0.0564233	11.6002	11.5538	11.5336	11.5393	11.4145	11.4387	11.3229	11.2919	11.3208	CONSERVED HYPOTHETICAL PROTEIN	Rv2302		P64983
Rv2668_at	0.50646	0.999818	-0.0673297	-0.2109	10.0554	9.96876	9.75925	9.87694	9.79522	9.58401	9.54653	9.5129	9.50291	POSSIBLE EXPORTED ALANINE AND VALINE RICH PROTEIN	Rv2668		P71965
Rv1777_at	0.452073	0.999818	-0.0671503	-0.112607	6.52619	6.24491	6.18663	6.28671	6.39112	6.27375	6.25906	6.23447	6.27375	Probable cytochrome p450 144 CYP144	Rv1777	cyp144	O33180
Rv1896c_at	0.678162	0.999818	-0.067125	-0.0571847	9.24812	9.36585	9.27343	9.38432	9.15522	9.30165	9.24974	9.15974	9.13554	CONSERVED HYPOTHETICAL PROTEIN	Rv1896c		O07736
Rv2130c_at	0.207812	0.999818	-0.06712	-0.00925333	11.0428	10.9894	11.0851	11.0932	11.0162	11.0851	11.1568	11.0858	11.0947	Cysteine:1D-myo-inosityl 2-amino-2-deoxy--D-glucopyranoside ligase MshC	Rv2130c	mshC	P67017
Rv3278c_at	0.551573	0.999818	-0.06706	-0.00561533	10.0461	10.0536	10.0503	10.1166	9.95412	10.0616	9.93032	9.88408	9.96425	PROBABLE CONSERVED TRANSMEMBRANE PROTEIN	Rv3278c		P96883
Rv1959c_at	0.473343	0.999818	-0.0669757	-0.0218367	9.64053	9.63792	9.60755	9.73516	9.49631	9.64117	9.6	9.64053	9.66146	CONSERVED HYPOTHETICAL PROTEIN, possible toxin	Rv1959c		P95255
Rv0986_at	0.780655	0.999818	-0.0669557	-0.14663	10.2282	10.44	10.2677	10.2785	10.1243	10.0219	10.0221	9.76362	9.7994	PROBABLE ADHESION COMPONENT TRANSPORT ATP-BINDING PROTEIN ABC TRANSPORTER	Rv0986		O53899
Rv0502_at	0.525306	0.999818	-0.0669267	-0.04103	11.8477	11.819	11.8139	11.9428	11.701	11.8323	11.8337	11.9034	11.8549	CONSERVED HYPOTHETICAL PROTEIN	Rv0502		P64723
Rv2046_at	0.489621	0.999818	-0.06687	-0.149147	10.765	10.8198	10.6984	10.7858	10.5444	10.5389	10.5523	10.5383	10.4183	Probable lipoprotein lppI	Rv2046	lppI	O53489
Rv3207c_at	0.194028	0.999818	-0.0667433	-0.03196	11.9922	11.9121	11.9124	11.9583	11.8298	11.9389	11.902	11.9104	11.9052	CONSERVED HYPOTHETICAL PROTEIN	Rv3207c		O05859
Rv1767_at	0.819197	0.999818	-0.0667323	0.014614	7.95692	8.07692	7.90008	8.06679	7.6485	7.95692	7.95692	8.05502	8.16747	CONSERVED HYPOTHETICAL PROTEIN	Rv1767		O06800
Rv2684_at	0.361596	0.999818	-0.0666833	-0.04662	11.0138	10.984	10.9395	11.1107	10.9405	11.0684	11.0138	11.0138	10.9906	PROBABLE ARSENIC-TRANSPORT INTEGRAL MEMBRANE PROTEIN ARSA	Rv2684	arsA	P0A606
Rv1097c_at	0.36576	0.999818	-0.06664	-0.02025	12.1468	12.1532	12.1215	12.1548	12.0942	12.1194	12.1188	11.9731	12.1188	PROBABLE MEMBRANE GLYCINE AND PROLINE RICH PROTEIN	Rv1097c		O53445
Rv2842c_at	0.343397	0.999818	-0.0664433	0.02404	12.0306	11.8711	11.9443	12.0015	11.9438	12.1152	12.0242	12.042	12.0688	CONSERVED HYPOTHETICAL PROTEIN	Rv2842c		P67214
Rv2466c_at	0.942863	0.999818	-0.066321	-0.0666933	10.49	10.6384	10.5383	10.4103	10.3251	10.2887	10.17	9.90784	10.0433	CONSERVED HYPOTHETICAL PROTEIN	Rv2466c		O53193
Rv1473_at	0.2543	0.999818	-0.0662333	-0.01564	10.6732	10.6553	10.6846	10.7685	10.6392	10.6378	10.671	10.6195	10.7434	PROBABLE MACROLIDE-TRANSPORT ATP-BINDING PROTEIN ABC TRANSPORTER	Rv1473		O53164
Rv0564c_at	0.649566	0.999818	-0.0662093	-0.00263967	8.06759	8.11882	8.21977	8.18938	8.02211	8.06759	8.03227	7.94968	7.99396	PROBABLE GLYCEROL-3-PHOSPHATE DEHYDROGENASE [NAD(P)+] GPDA1 (NAD(P)H-DEPENDENT GLYCEROL-3-PHOSPHATE DEHYDROGENASE) (NAD(P)H-DEPENDENT DIHYDROXYACETONE-PHOSPHATE REDUCTASE)	Rv0564c	gpdA1	P64188
Rv0870c_at	0.353149	0.999818	-0.0662067	0.0250033	12.0774	12.0067	12.1154	12.1481	12.0244	12.1275	12.1806	12.1764	12.2382	POSSIBLE CONSERVED INTEGRAL MEMBRANE PROTEIN	Rv0870c		O53882
Rv0390_at	0.380324	0.999818	-0.06618	-0.0572067	10.7376	10.7278	10.7376	10.8368	10.6346	10.6682	10.7634	10.7768	10.7603	CONSERVED HYPOTHETICAL PROTEIN	Rv0390		P95198
Rv3644c_at	0.753264	0.999818	-0.066038	-0.0257477	10.0057	10.0597	9.96343	9.91873	9.72407	9.9322	9.91567	9.85823	9.86722	POSSIBLE DNA POLYMERASE	Rv3644c		O06363
Rv0244c_at	0.467148	0.999818	-0.0660063	-0.22984	9.9128	9.9128	9.9128	10.4625	9.93898	9.72517	9.865	10.1905	9.9128	PROBABLE ACYL-CoA DEHYDROGENASE FADE5	Rv0244c	fadE5	O53666
Rv1377c_at	0.202474	0.999818	-0.0659367	0.03545	11.0433	11.0433	11.0812	10.945	10.9306	11.0646	11.0876	10.9042	11.0364	PUTATIVE TRANSFERASE	Rv1377c		P71805
Rv2248_at	0.88628	0.999818	-0.0659283	-0.072165	9.68211	9.50842	9.51153	9.79051	9.52801	9.72851	9.79543	10.0338	9.81152	CONSERVED HYPOTHETICAL PROTEIN	Rv2248		Q10526
Rv0860_at	0.103406	0.999818	-0.065894	-0.206328	9.94198	9.92377	9.83093	10.0832	9.8299	9.65497	9.8045	9.8783	9.72477	PROBABLE FATTY OXIDATION PROTEIN FADB	Rv0860	fadB	O53872
Rv0830_at	0.61829	0.999818	-0.0658857	-0.0439573	8.32705	8.30878	8.38089	8.35913	8.31558	8.3172	8.30878	8.17295	8.165	Conserved hypothetical protein. Possible S-adenosylmethionine-dependent methyltransferase.	Rv0830		O53841
Rv3199c_at	0.565332	0.999818	-0.06587	-0.0103467	10.8077	10.876	10.8311	10.9523	10.6995	10.8308	10.7638	10.7506	10.8308	PROBABLE NADH PYROPHOSPHATASE NUDC (NAD+ DIPHOSPHATASE) (NAD+ PYROPHOSPHATASE) (NADP PYROPHOSPHATASE)	Rv3199c	nudC	O53345
Rv2142A_at	0.703134	0.999818	-0.0658567	-0.01672	11.7439	11.7475	11.7414	11.7281	11.681	11.681	11.6257	11.4716	11.6251	POSSIBLE TOXIN	Rv2142A
Rv2821c_at	0.769051	0.999818	-0.0656633	-0.0960467	11.4825	11.5751	11.357	11.4698	11.3456	11.329	11.2561	11.0907	11.2343	CONSERVED HYPOTHETICAL PROTEIN	Rv2821c		P71631
Rv2698_at	0.691936	0.999818	-0.065533	-0.051967	10.0689	10.1219	10.1125	10.1466	10.0243	10.0243	10.0091	9.88182	9.93196	PROBABLE CONSERVED ALANINE RICH TRANSMEMBRANE PROTEIN	Rv2698		O07200
Rv1567c_at	0.512985	0.999818	-0.0654873	-0.0183133	9.91085	9.8784	9.93672	9.88317	9.74291	9.88998	9.84999	9.82623	9.76237	Probable hypothetical membrane protein	Rv1567c		O06623
AFFX-r2-Bs-lys-3_at	0.912459	0.999818	-0.065485	0.00475933	5.86739	6.1768	6.32965	6.35963	5.87398	6.21731	6.32473	6.30452	6.01907
Rv1065_at	0.872373	0.999818	-0.0654527	-0.01423	9.49102	9.47724	9.54341	9.69377	9.44933	9.56701	9.74972	9.81158	9.78139	CONSERVED HYPOTHETICAL PROTEIN	Rv1065		O53413
Rv0030_at	0.834101	0.999818	-0.06542	-0.0634103	9.79503	9.92494	9.8416	9.79088	9.61866	9.66508	9.68094	9.52699	9.56995	CONSERVED HYPOTHETICAL PROTEIN	Rv0030		P64671
Rv3697A_at	0.640707	0.999818	-0.06538	-0.019404	10.0266	10.0945	10.0402	10.0305	9.91711	9.98419	9.97884	9.82821	9.95338	CONSERVED HYPOTHETICAL PROTEIN, ANTITOXIN	Rv3697A
Rv2438c_at	0.0720608	0.999818	-0.0652467	-0.0029	10.5927	10.5689	10.587	10.6089	10.4721	10.5992	10.5911	10.5559	10.5979	GLUTAMINE-DEPENDENT NAD(+) SYNTHETASE NADE (NAD(+) SYNTHASE [GLUTAMINE-HYDROLYSING])	Rv2438c	nadE	P0A5L6
Rv1979c_at	0.86882	0.999818	-0.06524	0.0220817	9.73364	9.62722	9.65303	9.92326	9.80378	10.0559	10.0427	10.0728	10.0569	POSSIBLE CONSERVED PERMEASE	Rv1979c		Q10875
Rv1857_at	0.929155	0.999818	-0.0652283	-0.0484597	8.85554	8.94604	8.79017	9.20088	8.75878	8.98427	9.08913	9.24504	9.22573	PROBABLE MOLYBDATE-BINDING LIPOPROTEIN MODA	Rv1857	modA	P0A5Y0
Rv3709c_at	0.66946	0.999818	-0.0650433	-0.0475767	11.0616	11.0057	10.9338	11.099	10.8414	11.0151	10.9762	11.0944	11.045	ASPARTOKINASE ASK (ASPARTATE KINASE) [CONTAINS: ASPARTOKINASE ALPHA SUBUNIT (ASK-ALPHA); AND ASPARTOKINASE BETA SUBUNIT (ASK-BETA)]	Rv3709c	ask	P0A4Z8
Rv2877c_at	0.808091	0.999818	-0.0650203	0.115261	8.13078	7.93149	8.31822	8.34995	8.01758	8.40255	8.53572	8.87231	8.64145	PROBABLE CONSERVED INTEGRAL MEMBRANE PROTEIN	Rv2877c	merT	Q7D6F5
Rv2228c_at	0.339392	0.999818	-0.0650067	-0.04602	11.5294	11.514	11.4568	11.5396	11.4741	11.4741	11.4741	11.36	11.4741	CONSERVED HYPOTHETICAL PROTEIN	Rv2228c		P64955
Rv3668c_at	0.887076	0.999818	-0.0649903	-0.0142847	9.20707	9.3173	9.23576	9.18031	9.13133	9.12493	9.05387	8.79765	9.03771	POSSIBLE PROTEASE	Rv3668c		O69636
Rv3079c_at	0.714939	0.999818	-0.064852	-0.0835423	7.11801	7.19253	7.19505	7.29672	7.0324	7.0178	7.00144	6.99668	6.95269	CONSERVED HYPOTHETICAL PROTEIN	Rv3079c		P95079
Rv3715c_at	0.501223	0.999818	-0.06485	-0.0136833	11.8651	11.8305	11.8258	11.7959	11.6943	11.7986	11.7361	11.6777	11.7316	PROBABLE RECOMBINATION PROTEIN RECR	Rv3715c	recR	P65990
Rv2596_at	0.256419	0.999818	-0.064762	0.0296787	9.94047	9.95862	9.95703	9.98785	9.77196	9.96188	9.91948	9.92292	10.0179	CONSERVED HYPOTHETICAL PROTEIN WITH PIN DOMAIN	Rv2596		Q50625
Rv3170_at	0.841931	0.999818	-0.0644203	-0.00992567	8.12751	8.19942	8.20897	8.30198	7.93458	8.15676	8.26478	8.36701	8.29877	PROBABLE FLAVIN-CONTAINING MONOAMINE OXIDASE AOFH (AMINE OXIDASE) (MAO)	Rv3170	aofH	P63533
Rv3435c_at	0.0471098	0.999818	-0.0643367	0.0297633	10.5523	10.5027	10.5272	10.5184	10.4935	10.5778	10.5272	10.4087	10.5822	PROBABLE CONSERVED TRANSMEMBRANE PROTEIN	Rv3435c		O06252
Rv3371_at	0.622811	0.999818	-0.0642913	-0.0137457	9.13797	9.08365	9.10109	9.30872	9.12281	9.19706	9.04925	9.0966	9.15655	CONSERVED HYPOTHETICAL PROTEIN. POSSIBLE TRIACYLGLYCEROL SYNTHASE (DIACYLGLYCEROL ACYLTRANSFERASE).	Rv3371		O50400
Rv1074c_at	0.648808	0.999818	-0.0641767	-0.02392	11.6877	11.7615	11.7791	11.7535	11.5752	11.6866	11.6886	11.6006	11.5924	PROBABLE BETA-KETOACYL CoA THIOLASE FADA3	Rv1074c	fadA3	O53422
Rv3056_at	0.501337	0.999818	-0.064111	0.0281317	9.84198	9.85572	9.79565	9.75701	9.64223	9.826	9.69099	9.59969	9.75273	POSSIBLE DNA-DAMAGE-INDUCIBLE PROTEIN P DINP (DNA POLYMERASE V) (POL IV 2) (DNA NUCLEOTIDYLTRANSFERASE (DNA-DIRECTED))	Rv3056	dinP	P63987
Rv2664_at	0.354017	0.999818	-0.0640567	-0.0269367	10.7801	10.7856	10.7754	10.873	10.6689	10.7801	10.7634	10.7698	10.7801	HYPOTHETICAL PROTEIN	Rv2664		P71961
Rv1374c_at	0.0600803	0.999818	-0.064037	-0.00421067	5.87812	5.80286	5.84269	5.84205	5.76419	5.89364	5.84549	5.80649	5.81669	HYPOTHETICAL PROTEIN	Rv1374c		P71802
Rv3725_at	0.689523	0.999818	-0.0640033	-0.0377567	11.4077	11.5065	11.4703	11.4796	11.3402	11.3906	11.4077	11.2562	11.3208	POSSIBLE OXIDOREDUCTASE	Rv3725		O69692
Rv1861_at	0.804478	0.999818	-0.063894	-0.0545823	9.73541	9.76369	9.63772	9.72224	9.53882	9.69238	9.52212	9.48558	9.48593	PROBABLE CONSERVED TRANSMEMBRANE PROTEIN	Rv1861		P95154
Rv1572c_at	0.934056	0.999818	-0.06389	-0.0726923	10.001	9.90085	9.85961	9.70488	9.76465	9.67186	9.47665	9.32536	9.43298	CONSERVED HYPOTHETICAL PROTEIN	Rv1572c		O06618
Rv1919c_at	0.102584	0.999818	-0.06375	-0.0917833	12.3603	12.3624	12.3236	12.3978	12.3184	12.2889	12.3625	12.2485	12.2328	CONSERVED HYPOTHETICAL PROTEIN	Rv1919c		O53961
Rv3831_at	0.86931	0.999818	-0.0636367	-0.0650033	10.4147	10.5088	10.519	10.4478	10.3377	10.2571	10.2697	10.0947	10.161	HYPOTHETICAL PROTEIN	Rv3831		P96247
putative2388230_at	0.89223	0.999818	-0.0635587	-0.036757	8.21368	8.04421	8.12943	8.3421	8.15588	8.3343	8.34652	8.51153	8.3283	similar to: MtubF_01002203, MtubC_01001961
Rv0114_at	0.473259	0.999818	-0.0635273	0.0756983	9.7128	9.74734	9.80881	9.97906	9.69865	9.94918	9.89419	9.94948	10.0552	POSSIBLE D-ALPHA,BETA-D-HEPTOSE-1,7-BIPHOSPHATE PHOSPHATASE GMHB (D-GLYCERO-D-MANNO-HEPTOSE 7-PHOSPHATE KINASE)	Rv0114	gmhB	O53636
Rv2261c_at	0.49414	0.999818	-0.063508	-0.0409833	7.5045	7.52402	7.50204	7.66029	7.43204	7.5216	7.48383	7.50204	7.50204	CONSERVED HYPOTHETICAL PROTEIN	Rv2261c
Rv3626c_at	0.56056	0.999818	-0.06348	-0.00633	10.6692	10.6446	10.6339	10.6909	10.4538	10.6453	10.5442	10.6155	10.6061	CONSERVED HYPOTHETICAL PROTEIN	Rv3626c		O06381
Rv1182_at	0.224176	0.999818	-0.0633767	-0.0832833	12.7469	12.6491	12.6346	12.6971	12.6429	12.6429	12.621	12.5829	12.5376	PROBABLE CONSERVED POLYKETIDE SYNTHASE ASSOCIATED PROTEIN PAPA3	Rv1182	papA3	O50438
Rv0310c_at	0.867825	0.999818	-0.0633073	-0.0857437	10.0673	10.1764	10.0502	10.0138	9.96175	9.88609	9.84766	9.60073	9.73524	CONSERVED HYPOTHETICAL PROTEIN	Rv0310c		O07237
Rv2000_at	0.950096	0.999818	-0.063255	-0.04774	10.4996	10.5598	10.5759	10.3805	10.4562	10.3118	10.2492	9.92358	10.0984	HYPOTHETICAL PROTEIN	Rv2000		P64917
Rv2399c_at	0.660731	0.999818	-0.06307	0.0635833	10.4089	10.3751	10.3604	10.4101	10.3916	10.6047	10.7089	10.572	10.7536	PROBABLE SULFATE-TRANSPORT INTEGRAL MEMBRANE PROTEIN ABC TRANSPORTER CYST	Rv2399c	cysT	P71745
Rv1886c_at	0.525797	0.999818	-0.0628533	-0.12334	13.4499	13.4115	13.3556	13.3964	13.3065	13.278	13.2335	13.1734	13.0762	SECRETED ANTIGEN 85-B FBPB (85B) (ANTIGEN 85 COMPLEX B) (MYCOLYL TRANSFERASE 85B) (FIBRONECTIN-BINDING PROTEIN B) (EXTRACELLULAR ALPHA-ANTIGEN)	Rv1886c	fbpB	P0C5B9
Rv3824c_at	0.542597	0.999818	-0.0628467	-0.05978	11.8994	11.8679	11.8058	11.9305	11.7938	11.8183	11.74	11.7197	11.7665	PROBABLE CONSERVED POLYKETIDE SYNTHASE ASSOCIATED PROTEIN PAPA1	Rv3824c	papA1	O07799
Rv1601_at	0.515	0.999818	-0.0627933	-0.03313	10.6447	10.6604	10.5939	10.7049	10.5322	10.6682	10.5765	10.5451	10.5646	Probable imidazole glycerol-phosphate dehydratase hisB	Rv1601	hisB	P64368
Rv0634c_at	0.269639	0.999818	-0.0627	0.00778	10.8829	10.8451	10.8946	10.9901	10.8043	10.9408	10.8337	10.869	10.8946	POSSIBLE GLYOXALASE II (HYDROXYACYLGLUTATHIONE HYDROLASE) (GLX II)	Rv0634c		P96924
Rv3402c_at	0.573642	0.999818	-0.0624027	-0.0991117	8.74128	8.83138	8.72055	8.99847	8.70612	8.82919	8.93651	8.95155	8.82919	CONSERVED HYPOTHETICAL PROTEIN	Rv3402c		Q50723
Rv2899c_at	0.76832	0.999818	-0.0622223	0.00436667	9.58025	9.50335	9.51856	9.62795	9.38399	9.66261	9.628	9.76219	9.66812	POSSIBLE FDHD PROTEIN HOMOLOG	Rv2899c	fdhD	P64118
Rv2550c_at	0.0984731	0.999818	-0.0621643	0.0234983	9.81902	9.81902	9.86132	9.78289	9.71452	9.81902	9.8257	9.70758	9.81777	HYPOTHETICAL PROTEIN, ANTITOXIN	Rv2550c		P95003
Rv0467_at	0.385806	0.999818	-0.0620333	-0.177417	11.824	11.8642	11.7972	12.1353	11.8633	11.7439	11.705	11.7508	11.591	ISOCITRATE LYASE ICL (ISOCITRASE) (ISOCITRATASE)	Rv0467	icl	P0A5H3
Rv0950c_at	0.746327	0.999818	-0.0618867	-0.0840633	12.1739	12.2548	12.2075	12.1812	12.1082	12.0547	12.0866	11.8929	11.9273	CONSERVED HYPOTHETICAL PROTEIN	Rv0950c		P71560
Rv2381c_at	0.516577	0.999818	-0.0617407	0.0305727	7.80152	7.8501	7.81645	7.94731	7.64431	7.94381	7.76341	7.8326	7.8437	POLYKETIDE SYNTHETASE MBTD (POLYKETIDE SYNTHASE)	Rv2381c	mbtD	P71719
Rv0775_at	0.391289	0.999818	-0.0616847	0.0263767	9.23051	9.03239	9.09062	9.04837	9.06143	9.1555	9.13072	9.13072	9.2426	CONSERVED HYPOTHETICAL PROTEIN	Rv0775		P71830
Rv2068c_at	0.297292	0.999818	-0.06162	-0.0554833	11.5794	11.5818	11.5383	11.5824	11.5383	11.5018	11.5682	11.4251	11.5235	CLASS A BETA-LACTAMASE BLAC	Rv2068c	blaC	P0C5C1
Rv3405c_at	0.435483	0.999818	-0.0615823	-0.111903	9.78968	9.84414	9.78371	9.86777	9.77383	9.69493	9.74423	9.59896	9.58734	POSSIBLE TRANSCRIPTIONAL REGULATORY PROTEIN	Rv3405c		P67442
Rv3231c_at	0.54904	0.999818	-0.0614073	0.0271627	9.53104	9.55809	9.57337	9.75812	9.45507	9.68467	9.50435	9.59614	9.61696	CONSERVED HYPOTHETICAL PROTEIN	Rv3231c		O05876
Rv0094c_a_at	0.741177	0.999818	-0.0613467	-0.0830033	10.6509	10.2938	10.288	10.2586	10.3105	10.3105	10.3105	10.4316	10.3724	CONSERVED HYPOTHETICAL PROTEIN	Rv0094c		Q50655
Rv3064c_at	0.4203	0.999818	-0.061324	0.0163647	7.52697	7.55733	7.6816	7.71972	7.55091	7.67032	7.70032	7.65481	7.64419	PROBABLE CONSERVED INTEGRAL MEMBRANE PROTEIN	Rv3064c		O86323
Rv1372_at	0.699032	0.999818	-0.0613033	-0.0566187	6.31922	6.15218	6.14774	6.1057	6.1057	6.09696	6.04174	6.02487	6.05211	CONSERVED HYPOTHETICAL PROTEIN	Rv1372		Q7D8I1
Rv1858_at	0.823895	0.999818	-0.0612913	-0.0702797	7.63337	7.459	7.65286	7.65156	7.58469	7.47376	7.79243	7.84979	7.7399	PROBABLE MOLBDENUM-TRANSPORT INTEGRAL MEMBRANE PROTEIN ABC TRANSPORTER MODB	Rv1858	modB	P0A624
Rv0911_at	0.33251	0.999818	-0.0611967	0.0171633	10.8646	10.8982	10.9097	10.8838	10.7865	10.847	10.8236	10.7039	10.8669	CONSERVED HYPOTHETICAL PROTEIN	Rv0911		O05903
Rv0501_at	0.201923	0.999818	-0.0611633	-0.00242667	12.1442	12.096	12.0912	12.18	12.105	12.2162	12.1839	12.1236	12.1934	POSSIBLE UDP-GLUCOSE 4-EPIMERASE GALE2 (GALACTOWALDENASE) (UDP-GALACTOSE 4-EPIMERASE) (URIDINE DIPHOSPHATE GALACTOSE 4-EPIMERASE) (URIDINE DIPHOSPHO-GALACTOSE 4-EPIMERASE)	Rv0501	galE2	P0A5D1
Rv3315c_at	0.722439	0.999818	-0.061117	-0.0770313	9.28115	9.29177	9.30358	9.22338	9.14458	9.03654	9.14195	9.02677	9.07527	PROBABLE CYTIDINE DEAMINASE CDD (CYTIDINE AMINOHYDROLASE) (CYTIDINE NUCLEOSIDE DEAMINASE)	Rv3315c	cdd	O53367
Rv2868c_at	0.375646	0.999818	-0.0610767	-0.00577333	12.4918	12.4677	12.4677	12.4888	12.3106	12.4765	12.4485	12.4677	12.4677	PROBABLE GCPE PROTEIN	Rv2868c	gcpE	O33350
Rv2262c_at	0.506243	0.999818	-0.0610383	-0.03913	7.96742	8.04947	8.04962	8.04902	7.91074	7.94853	8.08655	7.95966	7.98745	CONSERVED HYPOTHETICAL PROTEIN	Rv2262c		O53536
MTB000065_at	0.781469	0.999818	-0.0608667	-0.0468533	11.2776	11.3422	11.2795	11.48	11.1151	11.2776	11.2178	11.3355	11.2776	tRNA-Gln	MTB000065	glnU
Rv2259_at	0.250862	0.999818	-0.06074	-0.0543233	11.9728	11.9626	11.9149	12.029	11.8543	11.9164	11.9425	11.9453	11.9501	S-nitrosomycothiol reductase MscR	Rv2259	mscR	O53533
Rv1904_at	0.213293	0.999818	-0.06072	-0.0672933	12.471	12.4624	12.4315	12.5666	12.4109	12.4086	12.4272	12.4093	12.4229	CONSERVED HYPOTHETICAL PROTEIN	Rv1904		O07728
Rv0354c_at	0.560541	0.999818	-0.0607057	-0.103143	9.85993	9.71315	9.65385	9.95428	9.71085	9.7503	9.73269	9.94078	9.83332	PPE FAMILY PROTEIN	Rv0354c	PPE7	Q6MX45
Rv1797_at	0.764835	0.999818	-0.0606033	0.01583	11.9803	11.9237	11.9434	12.0642	11.9275	12.0704	12.1652	12.1766	12.2434	CONSERVED MEMBRANE PROTEIN	Rv1797		O53946
Rv1080c_at	0.299663	0.999818	-0.0604267	0.00843	13.3621	13.3127	13.3324	13.4047	13.2782	13.4353	13.4108	13.4054	13.4353	PROBABLE TRANSCRIPTION ELONGATION FACTOR GREA (Transcript cleavage factor greA)	Rv1080c	greA	P64279
Rv0358_at	0.729908	0.999818	-0.0603147	-0.113413	8.03016	8.07519	8.08932	8.0144	7.88005	7.81948	7.84618	7.75456	7.6417	CONSERVED HYPOTHETICAL PROTEIN	Rv0358		O06308
Rv2809_at	0.409314	0.999818	-0.0603	-0.000593333	11.565	11.5483	11.6287	11.6466	11.5976	11.6439	11.7438	11.6287	11.6811	HYPOTHETICAL PROTEIN	Rv2809		P71642
Rv2970A_at	0.421427	0.999818	-0.06029	0.00167333	12.9636	12.8765	12.9539	12.9121	12.8195	12.9247	12.8198	12.8187	12.822	CONSERVED HYPOTHETICAL PROTEIN	Rv2970A
Rv2099c_at	0.63709	0.999818	-0.0602827	-0.0477293	8.70309	8.61828	8.6561	8.67403	8.50281	8.49861	8.53906	8.61424	8.61828	PE FAMILY PROTEIN	Rv2099c	PE21	Q79FH7
Rv1265_at	0.633363	0.999818	-0.0602367	0.03558	11.6907	11.6187	11.7146	11.8078	11.6321	11.7933	11.8328	11.8998	11.9302	HYPOTHETICAL PROTEIN	Rv1265		P64789
Rv2926c_at	0.222998	0.999818	-0.0601667	0.0173333	11.7358	11.6847	11.711	11.8112	11.6489	11.8126	11.7022	11.735	11.7776	CONSERVED HYPOTHETICAL PROTEIN	Rv2926c		P65057
Rv1147_at	0.629204	0.999818	-0.0601513	-0.0456143	7.90226	7.76501	7.77716	7.90226	7.89185	7.95622	7.96796	7.93516	7.90226	CONSERVED HYPOTHETICAL PROTEIN	Rv1147		O06547
Rv0098_at	0.817188	0.999818	-0.0601147	-0.116663	8.97309	8.90002	8.75915	8.73762	8.6677	8.57348	8.45281	8.41546	8.4809	CONSERVED HYPOTHETICAL PROTEIN	Rv0098		P64685
Rv1495_at	0.88186	0.999818	-0.0600613	0.00564533	9.8522	9.90044	9.89787	9.70993	9.62722	9.70993	9.60104	9.45534	9.57231	CONSERVED HYPOTHETICAL PROTEIN, possible toxin	Rv1495		P64859
Rv2806_at	0.161754	0.999818	-0.0599673	0.037495	9.50763	9.51067	9.51067	9.53584	9.46409	9.63971	9.51067	9.39947	9.51623	POSSIBLE MEMBRANE PROTEIN	Rv2806		P71645
Rv2177c_s_at	0.692119	0.999818	-0.0599257	0.006548	10.0375	9.85968	9.81293	9.9121	9.80177	10.0099	9.88551	9.99392	10.032	POSSIBLE TRANSPOSASE	Rv2177c		O53511
Rv2222c_at	0.189062	0.999818	-0.05992	0.00785333	12.2869	12.24	12.2829	12.3422	12.187	12.3186	12.2869	12.3092	12.3379	PROBABLE GLUTAMINE SYNTHETASE GLNA2 (GLUTAMINE SYNTHASE) (GS-II)	Rv2222c	glnA2	P64245
Rv3102c_at	0.63623	0.999818	-0.05991	0.0159933	10.9819	11.0662	11.0691	10.9836	10.9092	10.9993	10.9573	10.7677	10.9024	PUTATIVE CELL DIVISION ATP-BINDING PROTEIN FTSE (SEPTATION COMPONENT-TRANSPORT ATP-BINDING PROTEIN ABC TRANSPORTER)	Rv3102c	ftsE	O05779
Rv0653c_at	0.776741	0.999818	-0.0598257	0.008823	8.5327	8.38011	8.47363	8.39811	8.41406	8.36967	8.21638	8.17353	8.33035	POSSIBLE TRANSCRIPTIONAL REGULATORY PROTEIN (PROBABLY TETR-FAMILY)	Rv0653c		P96941
Rv0928_at	0.902098	0.999818	-0.0597223	-0.0269217	10.0643	10.2195	10.1351	10.1002	9.97715	9.96843	9.94759	9.7363	9.92775	PERIPLASMIC PHOSPHATE-BINDING LIPOPROTEIN PSTS3 (PBP-3) (PSTS3) (PHOS1)	Rv0928	pstS3	P0A5Y2
Rv0787A_at	0.0126357	0.999818	-0.0597	-0.0151133	11.3752	11.3249	11.3395	11.3856	11.2907	11.3701	11.3637	11.3297	11.3695	CONSERVED HYPOTHETICAL PROTEIN	Rv0787A		Q8VKE0
Rv1270c_at	0.8448	0.999818	-0.0596367	-0.1115	11.2391	11.3526	11.2744	11.1444	11.0822	10.962	10.99	10.7598	10.8026	POSSIBLE LIPOPROTEIN LPRA	Rv1270c	lprA	Q11049
putative2510587_at	0.423443	0.999818	-0.05956	-0.0532067	12.4185	12.3414	12.3838	12.5167	12.3922	12.3441	12.3323	12.3552	12.3799	similar to: MT2297
Rv1616_at	0.581474	0.999818	-0.0595267	0.0280867	10.7187	10.6646	10.6995	10.8416	10.702	10.88	10.8507	10.8657	10.9157	CONSERVED MEMBRANE PROTEIN	Rv1616		O06133
Rv1766_at	0.7985	0.999818	-0.0594133	0.00385333	11.0351	10.8526	11.043	11.1312	11.1092	11.15	11.1986	11.225	11.1835	CONSERVED HYPOTHETICAL PROTEIN	Rv1766		O06799
Rv2403c_at	0.16348	0.999818	-0.0593567	0.0230033	10.872	10.9284	10.9301	10.9831	10.8424	10.9736	10.97	10.8762	10.9904	PROBABLE CONSERVED LIPOPROTEIN LPPR	Rv2403c	lppR	P71740
Rv3090_at	0.851068	0.999818	-0.0592583	-0.13323	10.0665	10.311	10.1502	9.99469	9.91579	9.7774	9.86941	9.52609	9.60333	HYPOTHETICAL ALANINE AND VALINE RICH PROTEIN	Rv3090		O05769
Rv2984_at	0.494159	0.999818	-0.05912	-0.0560967	11.583	11.5772	11.5584	11.5793	11.5081	11.5039	11.5081	11.4078	11.4399	POLYPHOSPHATE KINASE PPK (POLYPHOSPHORIC ACID KINASE) (ATP-POLYPHOSPHATE PHOSPHOTRANSFERASE)	Rv2984	ppk1	P65768
Rv0001_at	0.539775	0.999818	-0.05898	-0.03736	12.7574	12.7044	12.6696	12.8397	12.6743	12.7603	12.7574	12.7988	12.8125	CHROMOSOMAL REPLICATION INITIATOR PROTEIN DNAA	Rv0001	dnaA	P49993
Rv3363c_at	0.593293	0.999818	-0.0589633	0.0563587	9.80224	9.66442	9.81321	9.86857	9.65535	9.87303	9.84314	10.0173	9.99678	CONSERVED HYPOTHETICAL PROTEIN	Rv3363c		O50392
Rv2511_at	0.667591	0.999818	-0.0589333	-0.02379	10.8335	10.804	10.8456	10.7851	10.7854	10.7851	10.7667	10.6191	10.6832	OLIGORIBONUCLEASE ORN	Rv2511	orn	P65597
Rv1467c_at	0.596605	0.999818	-0.0587667	-0.20893	11.1844	11.3354	11.0361	11.1595	11.0297	10.8908	10.8583	10.6608	10.6485	PROBABLE ACYL-CoA DEHYDROGENASE FADE15	Rv1467c	fadE15	O53158
Rv3628_at	0.886113	0.999818	-0.0587367	-0.133243	11.0278	11.1295	11.1332	10.9906	11.0189	10.7953	10.7027	10.3964	10.3928	INORGANIC PYROPHOSPHATASE PPA (PYROPHOSPHATE PHOSPHO-HYDROLASE) (PPASE) (INORGANIC DIPHOSPHATASE) (DIPHOSPHATE PHOSPHO-HYDROLASE)	Rv3628	ppa	P65746
Rv1838c_at	0.751829	0.999818	-0.0587207	0.0114307	8.64413	8.81865	8.69566	8.70777	8.47392	8.64816	8.59868	8.48185	8.64105	CONSERVED HYPOTHETICAL PROTEIN WITH PIN DOMAIN	Rv1838c		P64901
Rv1831_at	0.222734	0.999818	-0.0586933	0.00553667	10.9539	10.8159	10.935	10.9036	10.8233	10.9352	10.8742	10.9164	10.8781	HYPOTHETICAL PROTEIN	Rv1831		P64899
Rv1801_at	0.514296	0.999818	-0.0586843	-0.059547	5.64712	5.63609	5.64712	5.76565	5.62745	5.71213	5.64712	5.62029	5.52199	PPE FAMILY PROTEIN	Rv1801	PPE29	Q7D7X9
Rv1168c_at	0.232573	0.999818	-0.0586417	-0.0456447	9.55844	9.47674	9.55865	9.61958	9.53256	9.53496	9.53256	9.52536	9.48003	PPE FAMILY PROTEIN	Rv1168c	PPE17	Q7D8Q2
Rv1110_at	0.155013	0.999818	-0.0585933	-0.000836667	11.5967	11.5548	11.5999	11.6846	11.5493	11.618	11.5871	11.5886	11.648	PROBABLE LYTB-RELATED PROTEIN LYTB2	Rv1110	lytB2	P0A5I0
Rv0609A_at	0.758137	0.999818	-0.058504	0.000786	9.55241	9.51302	9.55042	9.72981	9.42961	9.59662	9.54414	9.70821	9.68167	CONSERVED HYPOTHETICAL PROTEIN	Rv0609A		Q79FY5
Rv1267c_at	0.842221	0.999818	-0.0584663	-0.102708	9.12597	9.22691	9.23571	9.09435	9.01248	8.91291	8.94791	8.75344	8.71148	PROBABLE TRANSCRIPTIONAL REGULATORY PROTEIN EMBR	Rv1267c	embR	P66799
Rv3045_at	0.510093	0.999818	-0.05843	-0.00707	12.4195	12.4047	12.3898	12.3862	12.3472	12.3311	12.3403	12.2188	12.4039	PROBABLE NADP-DEPENDENT ALCOHOL DEHYDROGENASE ADHC	Rv3045	adhC	P0A4X0
Rv2666_at	0.931716	0.999818	-0.058414	0.0444933	7.6417	7.43578	7.40072	7.19027	7.26483	7.33921	6.80772	6.76384	7.03325	PROBABLE TRANSPOSASE FOR INSERTION SEQUENCE ELEMENT IS1081 (FRAGMENT)	Rv2666		P71963
Rv2997_at	0.802014	0.999818	-0.0583277	-0.0377723	7.35831	7.41587	7.48383	7.562	7.2379	7.32973	7.39785	7.48941	7.39129	POSSIBLE ALANINE RICH DEHYDROGENASE	Rv2997		O53244
Rv0793_at	0.91926	0.999818	-0.058282	-0.026125	6.5439	6.46953	6.55554	6.46953	6.50248	6.46953	6.28663	6.15321	6.19662	CONSERVED HYPOTHETICAL PROTEIN	Rv0793		O86332
Rv2346c_x_at	0.504601	0.999818	-0.05827	-0.0790467	13.7781	13.6838	13.6377	13.6745	13.6053	13.6066	13.5593	13.548	13.5305	PUTATIVE ESAT-6 LIKE PROTEIN ESXO (ESAT-6 LIKE PROTEIN 6)	Rv2346c	esxO	P95242
Rv2474c_at	0.799557	0.999818	-0.05825	-0.00691	10.5642	10.455	10.4299	10.6059	10.4318	10.5642	10.5642	10.6728	10.7194	CONSERVED HYPOTHETICAL PROTEIN	Rv2474c		O53201
Rv2169c_at	0.726467	0.999818	-0.05824	-0.0405	10.4245	10.4989	10.4698	10.4726	10.3017	10.3535	10.3625	10.2841	10.3147	PROBABLE CONSERVED TRANSMEMBRANE PROTEIN	Rv2169c		O53503
Rv1271c_at	0.316737	0.999818	-0.0580033	0.05739	10.3753	10.2141	10.4893	10.4058	10.2521	10.3561	10.2481	10.3891	10.3561	CONSERVED HYPOTHETICAL SECRETED PROTEIN	Rv1271c		P64793
Rv1008_at	0.931605	0.999818	-0.057988	-0.048573	8.64012	8.74371	8.67709	8.57206	8.56167	8.53756	8.45908	8.19191	8.31089	PROBABLE DEOXYRIBONUCLEASE TATD (YJJV PROTEIN)	Rv1008	tatD	O08343
Rv1433_at	0.935727	0.999818	-0.05793	-0.02009	10.7299	10.8972	10.8686	10.7249	10.6455	10.7086	10.6343	10.3727	10.4518	POSSIBLE CONSERVED EXPORTED PROTEIN	Rv1433		O06825
Rv3254_at	0.650945	0.999818	-0.0578777	-0.0243793	9.94613	9.93871	9.92625	9.95411	9.81962	9.84665	9.80332	9.7716	9.85754	CONSERVED HYPOTHETICAL PROTEIN	Rv3254		O05897
Rv1161_at	0.695331	0.999818	-0.05783	0.00128667	11.2005	11.1526	11.1307	11.2986	11.1359	11.2777	11.2748	11.3119	11.3694	PROBABLE RESPIRATORY NITRATE REDUCTASE (ALPHA CHAIN) NARG	Rv1161	narG	O06559
Rv3870_at	0.747063	0.999818	-0.0577733	0.0396667	12.1237	12.0655	12.1016	12.2348	12.0304	12.2379	12.2892	12.3785	12.4271	POSSIBLE CONSERVED TRANSMEMBRANE PROTEIN	Rv3870		O69735
Rv1704c_at	0.519802	0.999818	-0.05777	-0.08759	11.3247	11.3346	11.2752	11.2878	11.1887	11.1684	11.1976	11.1135	11.1038	PROBABLE D-SERINEALANINEGLYCINE TRANSPORTER PROTEIN CYCA	Rv1704c	cycA	O33203
Rv0774c_at	0.618904	0.999818	-0.05761	-0.0186433	12.0979	12.1114	12.1033	12.0921	11.9891	12.0357	12.0038	11.9204	11.9988	PROBABLE CONSERVED EXPORTED PROTEIN	Rv0774c		P71829
Rv1903_at	0.204546	0.999818	-0.0576	0.0202033	11.312	11.2543	11.2753	11.3125	11.1727	11.3669	11.2365	11.2612	11.2794	PROBABLE CONSERVED MEMBRANE PROTEIN	Rv1903		O07729
Rv2674_at	0.589046	0.999818	-0.0575567	-0.0372233	11.5125	11.5392	11.5288	11.5865	11.4272	11.4318	11.4399	11.3998	11.4666	CONSERVED HYPOTHETICAL PROTEIN	Rv2674		P71971
Rv0854_at	0.669105	0.999818	-0.0575167	-0.137653	11.3914	11.4333	11.304	11.2583	11.2253	11.1288	11.1489	10.9674	10.9528	CONSERVED HYPOTHETICAL PROTEIN	Rv0854		O53866
Rv1305_at	0.519928	0.999818	-0.0575033	-0.02598	13.9102	13.9031	13.9164	13.9369	13.8417	13.8654	13.8327	13.7626	13.8201	PROBABLE ATP SYNTHASE C CHAIN ATPE (LIPID-BINDING PROTEIN) (DICYCLOHEXYLCARBODIIMIDE-BINDING PROTEIN)	Rv1305	atpE	P63691
Rv2743c_at	0.60272	0.999818	-0.0574367	-0.0202253	10.025	10.0803	10.0344	10.1533	9.92602	10.025	9.98536	9.98506	10.0435	POSSIBLE CONSERVED TRANSMEMBRANE ALANINE RICH PROTEIN	Rv2743c		O33286
Rv0455c_at	0.275488	0.999818	-0.0574233	-0.04534	12.3468	12.3209	12.3054	12.4049	12.2468	12.3052	12.2847	12.2964	12.2897	CONSERVED HYPOTHETICAL PROTEIN	Rv0455c		O53740
Rv0874c_at	0.52759	0.999818	-0.0573983	-0.0377157	7.87951	7.84416	7.76745	7.90444	7.71922	7.84416	7.79765	7.84603	7.85684	CONSERVED HYPOTHETICAL PROTEIN	Rv0874c		P0A5D3
Rv1162_at	0.702586	0.999818	-0.05736	-0.0158133	11.0712	11.0138	11.0522	11.1615	10.9753	11.1048	11.1374	11.2089	11.1657	PROBABLE RESPIRATORY NITRATE REDUCTASE (BETA CHAIN) NARH	Rv1162	narH	O06560
Rv0635_at	0.393527	0.999818	-0.05734	-0.0761967	13.0921	13.1248	13.0584	13.1391	13.0412	13.0584	13.061	12.9542	12.9469	CONSERVED HYPOTHETICAL PROTEIN	Rv0635		P96926
Rv1506c_at	0.763599	0.999818	-0.0572767	-0.0141767	10.3826	10.2425	10.2086	10.413	10.3392	10.4169	10.361	10.4031	10.4886	HYPOTHETICAL PROTEIN	Rv1506c		P71785
Rv2226_at	0.938675	0.999818	-0.0571767	-0.0654867	10.7553	10.8057	10.7711	10.5812	10.6248	10.5684	10.4705	10.2049	10.2711	CONSERVED HYPOTHETICAL PROTEIN	Rv2226		Q10510
Rv1626_at	0.2675	0.999818	-0.05709	-0.00798667	13.0168	12.9956	13.0301	13.0299	12.9956	12.9956	12.9956	12.8799	12.9927	Probable two-component system transcriptional regulator	Rv1626		O06143
Rv0275c_at	0.80159	0.999818	-0.057023	-0.054284	10.0289	10.0172	10.003	10.1275	9.86061	9.87369	9.79324	9.90077	9.91012	POSSIBLE TRANSCRIPTIONAL REGULATORY PROTEIN (POSSIBLY TETR-FAMILY)	Rv0275c		Q7DA42
Rv2465c_at	0.837678	0.999818	-0.0569933	-0.0509	11.8933	11.8959	11.8645	11.8149	11.7418	11.7138	11.6796	11.5791	11.6568	RIBOSE-5-PHOSPHATE ISOMERASE	Rv2465c	rpiB	Q79FD7
Rv2196_at	0.080287	0.999818	-0.0569767	-0.0229967	13.3141	13.2734	13.2754	13.3467	13.23	13.3092	13.2833	13.2698	13.2906	Probable Ubiquinol-cytochrome C reductase QcrB (cytochrome B subunit)	Rv2196	qcrB	P63885
Rv3632_at	0.74698	0.999818	-0.0569733	-0.02533	10.5338	10.511	10.5308	10.5104	10.4543	10.4379	10.3877	10.2956	10.3871	POSSIBLE CONSERVED MEMBRANE PROTEIN	Rv3632		O06375
Rv2798c_at	0.445005	0.999818	-0.0569267	-0.0758167	10.7973	10.7754	10.7445	10.7592	10.657	10.6919	10.6898	10.6431	10.5825	CONSERVED HYPOTHETICAL PROTEIN	Rv2798c		P71653
Rv3547_at	0.748629	0.999818	-0.0569133	-0.0956033	11.9952	12.0389	11.9634	11.9666	11.8759	11.8454	11.7958	11.672	11.662	CONSERVED HYPOTHETICAL PROTEIN	Rv3547		P71854
Rv3134c_at	0.603491	0.999818	-0.0569063	0.021942	8.17108	8.23689	8.31785	8.30958	8.03333	8.14655	8.19416	8.23388	8.27624	CONSERVED HYPOTHETICAL PROTEIN	Rv3134c		P95192
Rv2547_at	0.384052	0.999818	-0.0568893	0.052729	9.33768	9.19924	9.46577	9.32001	9.21541	9.3501	9.37635	9.44872	9.37635	CONSERVED HYPOTHETICAL PROTEIN, ANTITOXIN	Rv2547		P95006
Rv2460c_at	0.261742	0.999818	-0.0568633	-0.12744	12.4221	12.3534	12.2986	12.3504	12.2582	12.177	12.2256	12.216	12.1402	PROBABLE ATP-DEPENDENT CLP PROTEASE PROTEOLYTIC SUBUNIT 2 CLPP2 (ENDOPEPTIDASE CLP 2)	Rv2460c	clpP2	P63783
Rv3868_at	0.0225523	0.999818	-0.0566033	0.0276933	12.4909	12.395	12.4915	12.4909	12.4324	12.5277	12.4909	12.4753	12.5364	CONSERVED HYPOTHETICAL PROTEIN	Rv3868		O69733
Rv3778c_at	0.319442	0.999818	-0.0565367	-0.0765933	11.1956	11.1663	11.117	11.2309	11.0657	11.1091	11.0792	11.1041	11.0498	POSSIBLE AMINOTRANSFERASE	Rv3778c		P72044
Rv1593c_at	0.0471262	0.999818	-0.0565067	0.0936733	11.0185	10.9953	11.1854	11.0948	10.9947	11.1094	11.1312	11.0849	11.2307	CONSERVED HYPOTHETICAL PROTEIN	Rv1593c		O06597
Rv2388c_at	0.748372	0.999818	-0.0564817	0.047362	9.97065	9.9293	9.97766	10.1163	9.91274	10.1116	10.1827	10.2582	10.3224	PROBABLE OXYGEN-INDEPENDENT COPROPORPHYRINOGEN III OXIDASE HEMN (COPROPORPHYRINOGENASE) (COPROGEN OXIDASE)	Rv2388c	hemN	P71756
Rv2617c_at	0.750563	0.999818	-0.0564567	-0.0153633	10.3441	10.3866	10.3238	10.4127	10.1551	10.2624	10.2117	10.2574	10.3363	PROBABLE TRANSMEMBRANE PROTEIN	Rv2617c		O06197
Rv1830_at	0.29123	0.999818	-0.05638	0.0150733	12.4372	12.4175	12.4698	12.411	12.3776	12.4663	12.4049	12.2889	12.3622	CONSERVED HYPOTHETICAL PROTEIN	Rv1830		P67671
Rv0509_at	0.685778	0.999818	-0.0562767	-0.0191467	12.2515	12.1885	12.2067	12.3105	12.0894	12.2469	12.2188	12.3341	12.2697	PROBABLE GLUTAMYL-TRNA REDUCTASE HEMA (GLUTR)	Rv0509	hemA	P64328
Rv0814c_a_at	0.585104	0.999818	-0.0562667	-0.0556367	13.0995	13.092	13.0499	13.0552	13.0446	13.0216	13.0326	12.882	12.9489	CONSERVED HYPOTHETICAL PROTEIN SSEC2	Rv0814c	sseC2	Q7D986
Rv1795_at	0.23813	0.999818	-0.0562367	-0.0515967	12.0443	12.0277	11.9672	12.0915	11.9399	12.024	12.0343	12.0337	12.024	CONSERVED HYPOTHETICAL MEMBRANE PROTEIN	Rv1795		O53944
Rv2300c_at	0.570274	0.999818	-0.05619	-0.029961	9.09924	9.02875	9.1141	9.08245	9.07618	9.01492	9.02343	8.93162	8.98622	CONSERVED HYPOTHETICAL PROTEIN	Rv2300c		P64981
Rv0209_at	0.251996	0.999818	-0.0560993	-0.0419433	8.08869	8.01253	8.0564	8.1588	8.0564	8.07806	8.04613	8.0564	8.03333	HYPOTHETICAL PROTEIN	Rv0209		P96391
Rv1855c_at	0.530488	0.999818	-0.0560933	-0.03058	10.2462	10.2503	10.2193	10.3537	10.1392	10.2503	10.2118	10.2539	10.2503	POSSIBLE OXIDOREDUCTASE	Rv1855c		P95159
Rv1253_at	0.586429	0.999818	-0.05603	-0.0160233	10.8349	10.8785	10.8509	10.8677	10.7745	10.8261	10.7967	10.6782	10.7743	PROBABLE COLD-SHOCK DEAD-BOX PROTEIN A HOMOLOG DEAD (ATP-dependent RNA helicase deaD homolog)	Rv1253	deaD	Q11039
Rv0073_at	0.171765	0.999818	-0.0560167	0.0301333	11.5444	11.5282	11.5992	11.632	11.4586	11.5645	11.5429	11.5645	11.646	PROBABLE GLUTAMINE-TRANSPORT ATP-BINDING PROTEIN ABC TRANSPORTER	Rv0073		O53618
Rv2369c_at	0.334831	0.999818	-0.0558797	-0.120184	9.18653	9.31342	9.16431	9.45546	9.19566	9.17255	9.31617	9.28144	9.26075	HYPOTHETICAL PROTEIN	Rv2369c		O05829
Rv3485c_at	0.805574	0.999818	-0.0558543	0.130639	9.45318	9.31976	9.47382	9.61655	9.50998	9.864	10.0267	10.0991	10.1505	PROBABLE SHORT-CHAIN TYPE DEHYDROGENASEREDUCTASE	Rv3485c		O06348
Rv2834c_at	0.791882	0.999818	-0.0558	0.0106737	8.12248	8.09027	8.0559	8.06118	7.90168	7.94853	8.09027	8.11458	8.30153	PROBABLE Sn-GLYCEROL-3-PHOSPHATE TRANSPORT INTEGRAL MEMBRANE PROTEIN ABC TRANSPORTER UGPE	Rv2834c	ugpE	P71618
Rv3221A_at	0.502184	0.999818	-0.0557133	-0.0306867	12.2089	12.1719	12.177	12.1777	12.1146	12.1103	12.1033	12.0363	12.1106	POSSIBLE ANTI-SIGMA FACTOR	Rv3221A		Q8VJ46
Rv1384_at	0.67309	0.999818	-0.055669	0.00817533	10.1356	10.0573	10.0503	9.98862	10.0659	10.0399	9.9916	9.82567	10.0503	PROBABLE CARBAMOYL-PHOSPHATE SYNTHASE LARGE CHAIN CARB (Carbamoyl-phosphate synthetase ammonia chain)	Rv1384	carB	P57689
Rv1868_at	0.825673	0.999818	-0.0556537	-0.000781667	9.24378	9.26427	9.20659	9.13187	9.09178	9.13187	9.04888	8.90151	9.08372	CONSERVED HYPOTHETICAL PROTEIN	Rv1868		P95147
Rv0559c_at	0.512828	0.999818	-0.0556433	-0.00840667	12.7477	12.7113	12.7322	12.7686	12.6159	12.686	12.6098	12.6319	12.6827	POSSIBLE CONSERVED SECRETED PROTEIN	Rv0559c		O06425
Rv0013_at	0.365495	0.999818	-0.05554	-0.02139	11.5202	11.5541	11.5202	11.6064	11.4855	11.5422	11.5202	11.4406	11.5202	POSSIBLE ANTHRANILATE SYNTHASE COMPONENT II TRPG (GLUTAMINE AMIDOTRANSFERASE)	Rv0013	trpG	Q7DAK6
Rv3539_at	0.826542	0.999818	-0.055402	-0.0848153	6.9134	7.06737	6.92531	6.89388	6.84008	6.77251	6.81943	6.55306	6.67445	PPE FAMILY PROTEIN	Rv3539	PPE63	Q7D5B9
Rv1274_at	0.862069	0.999818	-0.0551033	-0.04217	12.3066	12.2754	12.2313	12.2243	12.1798	12.1861	12.0606	11.9709	12.0474	POSSIBLE LIPOPROTEIN LPRB	Rv1274	lprB	Q11045
Rv2717c_at	0.567817	0.999818	-0.0550767	-0.08675	10.2215	10.278	10.2479	10.3105	10.1125	10.1058	10.1316	10.1079	10.0496	CONSERVED HYPOTHETICAL PROTEIN	Rv2717c		O07216
Rv1206_at	0.688352	0.999818	-0.05497	-0.0212833	10.4053	10.445	10.4498	10.442	10.3448	10.3508	10.3448	10.2374	10.3277	PROBABLE FATTY-ACID-CoA LIGASE FADD6 (FATTY-ACID-CoA SYNTHETASE) (FATTY-ACID-CoA SYNTHASE)	Rv1206	fadD6	O05307
Rv0784_at	0.82973	0.999818	-0.0549497	-0.0272767	8.87355	8.88249	8.82139	8.73135	8.63508	8.71748	8.69951	8.62198	8.68371	CONSERVED HYPOTHETICAL PROTEIN	Rv0784		P71837
Rv0163_at	0.733297	0.999818	-0.0547803	-0.0660867	9.01289	9.0637	8.97915	8.98461	8.82173	8.87088	8.86125	8.80898	8.81046	CONSERVED HYPOTHETICAL PROTEIN	Rv0163		O07408
Rv0134_at	0.642133	0.999818	-0.0547533	0.0533933	10.3907	10.3195	10.4405	10.5403	10.3436	10.5212	10.5442	10.6478	10.6735	POSSIBLE EPOXIDE HYDROLASE EPHF (EPOXIDE HYDRATASE) (ARENE-OXIDE HYDRATASE)	Rv0134	ephF	P96811
Rv0485_at	0.608691	0.999818	-0.0547467	-0.00657667	11.8994	11.8121	11.8537	11.9323	11.8459	11.9656	11.9796	11.9891	11.9724	POSSIBLE TRANSCRIPTIONAL REGULATORY PROTEIN	Rv0485		P64705
Rv1579c_at	0.631151	0.999818	-0.054745	0.0581003	8.09696	8.24065	8.2961	8.15761	7.84144	8.06959	8.04639	8.05464	8.10958	Probable phiRv1 phage protein	Rv1579c		O06611
Rv1555_at	0.56944	0.999818	-0.0546423	-0.0590957	6.70996	6.73616	6.61461	6.77006	6.61306	6.64659	6.76004	6.7269	6.80157	PROBABLE FUMARATE REDUCTASE [MEMBRANE ANCHOR SUBUNIT] FRDD (FUMARATE DEHYDROGENASE) (FUMARIC HYDROGENASE)	Rv1555	frdD	P67643
Rv0550c_at	0.315134	0.999818	-0.054637	-0.00314667	7.78176	7.79011	7.7578	7.81425	7.74541	7.79111	7.7578	7.65436	7.79545	HYPOTHETICAL PROTEIN, ANTITOXIN	Rv0550c		O06416
Rv0236A_at	0.710494	0.999818	-0.0545267	-0.02774	13.0931	13.1183	13.0699	13.0838	12.9503	13.031	12.9746	12.9193	12.9674	SMALL SECRETED PROTEIN	Rv0236A		P0A5C5
AFFX-ThrX-M_at	0.455431	0.999818	-0.054508	0.00858833	9.61839	9.69104	9.74577	9.67819	9.53719	9.63246	9.69063	9.59546	9.63475
Rv0916c_at	0.730381	0.999818	-0.0544533	-0.0562087	7.82802	7.87831	7.87289	7.88488	7.64689	7.66386	7.78733	7.81168	7.79486	PE FAMILY PROTEIN	Rv0916c	PE7	Q7D937
Rv1702c_at	0.596555	0.999818	-0.05445	0.0700133	10.7745	10.7027	10.7842	10.8715	10.7543	10.9149	10.9662	10.9918	11.123	CONSERVED HYPOTHETICAL PROTEIN	Rv1702c		P64885
Rv1242_at	0.743199	0.999818	-0.0543767	-0.0591367	11.3218	11.3542	11.2401	11.3254	11.202	11.2401	11.1547	11.0824	11.1442	CONSERVED HYPOTHETICAL PROTEIN WITH PIN DOMAIN	Rv1242		O50457
Rv3232c_at	0.40538	0.999818	-0.05436	0.04831	10.6855	10.6798	10.7639	10.646	10.5751	10.6283	10.5496	10.463	10.6337	POSSIBLE TRANSCRIPTIONAL REGULATORY PROTEIN PVDS (PROBABLE RNA POLYMERASE SIGMA FACTOR)	Rv3232c	pvdS	O05877
Rv1568_at	0.812847	0.999818	-0.0543387	0.01531	8.68549	8.83438	8.93249	8.96753	8.57359	8.77436	8.72622	8.80824	8.71832	PROBABLE ADENOSYLMETHIONINE-8-AMINO-7-OXONONANOATE AMINOTRANSFERASE BIOA	Rv1568	bioA	P0A4X6
Rv1716_at	0.608273	0.999818	-0.054211	0.159432	8.84725	8.82495	9.07635	8.98225	8.75879	9.07635	9.28404	9.36716	9.43913	CONSERVED HYPOTHETICAL PROTEIN	Rv1716		O53929
Rv3159c_at	0.223717	0.999818	-0.0542067	0.0304667	10.9367	10.8598	10.9627	10.9539	10.788	10.9367	10.8622	10.9424	10.9447	PPE FAMILY PROTEIN	Rv3159c	PPE53	Q6MX04
Rv3572_at	0.482826	0.999818	-0.05417	-0.135853	10.2047	10.3085	10.2089	10.5059	10.115	10.0787	10.1606	10.2852	10.1761	HYPOTHETICAL PROTEIN	Rv3572		P96854
Rv3674c_at	0.517365	0.999818	-0.0541567	-0.0235867	12.1978	12.1481	12.1581	12.1988	12.1348	12.1567	12.0864	12.0377	12.0975	PROBABLE ENDONUCLEASE III NTH (DNA-(APURINIC OR APYRIMIDINIC SITE)LYASE) (AP LYASE) (AP ENDONUCLEASE CLASS I) (ENDODEOXYRIBONUCLEASE (APURINIC OR APYRIMIDINIC)) (DEOXYRIBONUCLEASE (APURINIC OR APYRIMIDINIC))	Rv3674c	nth	P63540
Rv1532c_at	0.313074	0.999818	-0.0541037	0.112954	8.76793	8.82699	8.85156	8.83834	8.58502	8.84208	8.84208	8.87403	9.09357	CONSERVED HYPOTHETICAL PROTEIN	Rv1532c		O06178
Rv3679_at	0.12888	0.999818	-0.0540833	-0.0112467	11.5448	11.5035	11.5518	11.5536	11.5525	11.5725	11.6114	11.4916	11.5518	PROBABLE ANION TRANSPORTER ATPASE	Rv3679		P65089
Rv1033c_at	0.371538	0.999818	-0.0539857	-0.0436133	9.88592	9.89348	9.89348	10.0177	9.89495	9.87932	9.89348	9.84673	9.89348	TWO COMPONENT TRANSCRIPTIONAL REGULATOR TRCR	Rv1033c	trcR	Q50806
Rv3734c_at	0.74308	0.999818	-0.0537667	-0.127787	11.7846	11.8927	11.7256	11.7809	11.5865	11.6008	11.4996	11.4246	11.3554	CONSERVED HYPOTHETICAL PROTEIN. POSSIBLE TRIACYLGLYCEROL SYNTHASE (DIACYLGLYCEROL ACYLTRANSFERASE).	Rv3734c		P67210
Rv1238_at	0.914903	0.999818	-0.0537433	-0.0404467	10.918	10.9499	10.8576	10.8489	10.7965	10.769	10.6504	10.5096	10.6693	PROBABLE SUGAR-TRANSPORT ATP-BINDING PROTEIN ABC TRANSPORTER SUGC	Rv1238	sugC	O50454
putative1616592_at	0.763868	0.999818	-0.0537	-0.0157353	8.77573	8.85595	8.93154	9.06349	8.85434	8.8908	8.96834	8.93617	8.93801	similar to: MtubF_01001501, MtubC_01001241
Rv0760c_at	0.315684	0.999818	-0.0536367	-0.145093	12.1063	12.1807	12.0195	12.1591	11.9942	11.9597	11.988	11.9176	11.839	CONSERVED HYPOTHETICAL PROTEIN	Rv0760c		P71817
Rv1321_at	0.217822	0.999818	-0.05361	-0.0386367	10.9771	11.0082	10.9934	11.0824	10.9695	11.0082	11.051	10.972	10.993	CONSERVED HYPOTHETICAL PROTEIN	Rv1321		Q10634
Rv0308_at	0.84939	0.999818	-0.0535667	-0.0710167	11.4249	11.5855	11.4813	11.4593	11.3667	11.42	11.3943	11.1656	11.1642	PROBABLE CONSERVED INTEGRAL MEMBRANE PROTEIN	Rv0308		O07235
Rv2992c_at	0.277283	0.999818	-0.05356	0.0348133	11.1145	11.1459	11.1145	11.1363	10.9838	11.1703	11.0441	11.0044	11.1145	PROBABLE GLUTAMYL-TRNA SYNTHETASE GLTS (GLUTAMATE--TRNA LIGASE) (GLUTAMYL-TRNA SYNTHASE) (GLURS)	Rv2992c	gltS	P0A636
Rv1130_at	0.0841382	0.999818	-0.0535033	0.153957	10.8515	10.9378	11.1128	10.8293	10.8189	11.1026	11.0032	10.7667	10.9304	CONSERVED HYPOTHETICAL PROTEIN	Rv1130		O06582
Rv2022c_at	0.661991	0.999818	-0.0534203	-0.0743427	9.77611	9.84737	9.82116	9.97458	9.70106	9.75849	9.71649	9.75849	9.6645	CONSERVED HYPOTHETICAL PROTEIN	Rv2022c		O53468
Rv1196_at	0.86163	0.999818	-0.0533333	-0.01515	13.3151	13.2026	13.3032	13.4214	13.3223	13.3726	13.481	13.5326	13.4962	PPE FAMILY PROTEIN	Rv1196	PPE18	Q7D8M9
Rv2956_at	0.0829082	0.999818	-0.0532867	0.05713	11.8211	11.7819	11.8589	11.8686	11.7698	11.9272	11.8904	11.8686	11.9654	CONSERVED HYPOTHETICAL PROTEIN	Rv2956		P95136
Rv2775_at	0.916028	0.999818	-0.0532833	-0.0454067	11.0543	11.1704	11.0893	11.1496	10.9635	11.0244	10.858	10.7681	10.812	GCN5-RELATED N-ACETYLTRANSFERASE	Rv2775		O33317
Rv1618_at	0.407485	0.999818	-0.0529833	-0.0219967	11.6014	11.6009	11.5731	11.6899	11.5676	11.6314	11.5677	11.5316	11.5886	Probable acyl-CoA thioesterase II tesB1	Rv1618	tesB1	O06135
Rv2477c_at	0.519933	0.999818	-0.0529833	-0.0521233	12.079	11.9605	11.9881	11.9811	11.9633	11.9788	11.9297	11.9071	11.8665	PROBABLE MACROLIDE-TRANSPORT ATP-BINDING PROTEIN ABC TRANSPORTER	Rv2477c		O53204
Rv3678A_at	0.736284	0.999818	-0.0529267	-0.03088	12.4351	12.308	12.3076	12.3671	12.2177	12.2906	12.1819	12.2996	12.2932	CONSERVED HYPOTHETICAL PROTEIN	Rv3678A		Q8VIV6
Rv0082_at	0.581718	0.999818	-0.0529013	0.105942	7.68597	7.95378	8.16143	8.01011	7.61096	7.84821	7.99653	7.96917	8.0008	PROBABLE OXIDOREDUCTASE	Rv0082		O53627
Rv0868c_at	0.629624	0.999818	-0.05284	0.00441	11.0115	10.9764	10.992	11.0878	10.9214	11.0675	11.0831	11.1262	11.1362	PROBABLE MOLYBDENUM COFACTOR BIOSYNTHESIS PROTEIN D 2 MOAD2 (MOLYBDOPTERIN CONVERTING FACTOR SMALL SUBUNIT) (MOLYBDOPTERIN [MPT] CONVERTING FACTOR, SUBUNIT 1)	Rv0868c	moaD2	O53880
Rv3206c_at	0.189833	0.999818	-0.0528267	0.00641667	11.7572	11.8033	11.7922	11.8138	11.7206	11.7981	11.8328	11.7213	11.8327	PROBABLE MOLYBDENUM COFACTOR BIOSYNTHESIS PROTEIN MOEB1 (MPT-SYNTHASE SULFURYLASE) (MOLYBDOPTERIN SYNTHASE SULPHURYLASE)	Rv3206c	moeB1	Q7D5X9
Rv3196A_at	0.916775	0.999818	-0.0527167	-0.0765367	11.9064	12.0646	11.969	11.8731	11.8228	11.7615	11.711	11.445	11.5304	HYPOTHETICAL PROTEIN	Rv3196A		Q8VJ55
Rv1998c_at	0.96257	0.999818	-0.0526803	-0.033551	9.98373	10.0778	10.0307	9.82424	9.80296	9.77068	9.68829	9.45748	9.59418	CONSERVED HYPOTHETICAL PROTEIN	Rv1998c		Q10859
Rv2670c_at	0.813207	0.999818	-0.0526677	-0.0160383	9.30956	9.33262	9.33697	9.26482	9.26482	9.26482	9.23451	9.05345	9.15898	CONSERVED HYPOTHETICAL PROTEIN	Rv2670c		P71967
Rv1865c_at	0.899315	0.999818	-0.0525787	-0.0123727	7.93266	8.11933	8.09028	7.97925	7.91207	7.90933	7.96776	7.69053	7.84294	PROBABLE SHORT-CHAIN TYPE DEHYDROGENASE	Rv1865c		P95150
Rv1635c_at	0.48991	0.999818	-0.052554	-0.0463493	9.98164	10.0122	9.92991	10.1025	9.91305	10.0106	9.99984	10.0011	10.0044	Probable conserved transmembrane protein. Probable mannosyltransferase.	Rv1635c		O06152
Rv1640c_at	0.794023	0.999818	-0.0525527	0.000697667	9.15734	9.24303	9.23507	9.2218	9.15031	9.1631	9.10209	8.93023	9.08514	Possible lysyl-tRNA synthetase 2 lysX	Rv1640c	lysX	P94974
Rv0790c_at	0.836142	0.999818	-0.0525517	-0.00242833	9.55906	9.5846	9.5589	9.61108	9.3703	9.50562	9.32314	9.38072	9.42147	HYPOTHETICAL PROTEIN	Rv0790c		P71843
Rv2535c_at	0.0519391	0.999818	-0.0525367	0.0193267	10.9237	10.8676	10.9317	10.9285	10.8252	10.9497	10.9201	10.9219	10.9489	PROBABLE CYTOPLASMIC PEPTIDASE PEPQ	Rv2535c	pepQ	P95018
Rv0337c_at	0.380711	0.999818	-0.05248	0.01311	11.904	11.9247	11.8835	11.8832	11.7902	11.9055	11.8383	11.7531	11.8758	PROBABLE ASPARTATE AMINOTRANSFERASE ASPC (TRANSAMINASE A) (ASPAT)	Rv0337c	aspC	P63498
Rv1160_at	0.546499	0.999818	-0.052278	-0.0567977	10.0818	10.1151	10.0215	10.0838	9.99869	10.0215	10.0134	9.90835	9.9656	PROBABLE MUTATOR PROTEIN MUTT (7,8-dihydro-8-oxoguanine-triphosphatase) (8-OXO-DGTPASE)	Rv1160	mutT2	O06558
Rv1824_at	0.630276	0.999818	-0.0522233	-0.0758667	10.3756	10.4091	10.2672	10.4479	10.2672	10.2672	10.2059	10.1963	10.2672	CONSERVED HYPOTHETICAL MEMBRANE PROTEIN	Rv1824		P64893
Rv1693_at	0.648588	0.999818	-0.0521633	-0.05345	11.7124	11.6346	11.5824	11.6887	11.5253	11.5725	11.4898	11.5746	11.5757	CONSERVED HYPOTHETICAL PROTEIN	Rv1693		O33195
Rv1089_at	0.228284	0.999818	-0.0521487	0.0161353	7.0521	7.01853	7.14356	7.06428	7.0324	7.04292	7.04501	6.95402	7.02332	PE FAMILY PROTEIN	Rv1089	PE10	Q79FS7
Rv2427A_at	0.430481	0.999818	-0.0521137	0.047047	7.66281	7.62751	7.69588	7.65566	7.60099	7.62751	7.49262	7.42624	7.62884	Pseudogene oxyR', inactivated by multiple mutations; identical to sequence in u16243	Rv2427A	oxyR'
Rv2322c_at	0.233715	0.999818	-0.052099	0.0256117	8.14165	8.10868	8.16143	8.22477	8.05266	8.19046	8.07006	8.11884	8.16143	PROBABLE ORNITHINE AMINOTRANSFERASE (N-terminus part) ROCD1 (ORNITHINE--OXO-ACID AMINOTRANSFERASE)	Rv2322c	rocD1	P71890
Rv1472_at	0.487341	0.999818	-0.05204	-0.0261067	11.2154	11.1658	11.1794	11.1568	11.121	11.1347	11.119	11.0483	11.0989	POSSIBLE ENOYL-CoA HYDRATASE ECHA12 (ENOYL HYDRASE) (UNSATURATED ACYL-CoA HYDRATASE) (CROTONASE)	Rv1472	echA12	O53163
Rv2368c_at	0.69112	0.999818	-0.05195	0.0358967	11.2543	11.2326	11.2288	11.3669	11.2208	11.4313	11.4344	11.4464	11.5032	PROBABLE PHOH-LIKE PROTEIN PHOH1 (PHOSPHATE STARVATION-INDUCIBLE PROTEIN PSIH)	Rv2368c	phoH1	P0A5S0
Rv3860_at	0.0156449	0.999818	-0.0517107	0.167604	9.90665	9.99502	10.1271	9.99996	9.8356	10.0831	9.89803	9.81888	10.0972	CONSERVED HYPOTHETICAL PROTEIN	Rv3860		P96217
Rv0441c_at	0.631771	0.999818	-0.05162	-0.02341	10.8505	10.8929	10.8901	10.9886	10.8087	10.8501	10.8121	10.7948	10.8407	HYPOTHETICAL PROTEIN	Rv0441c		P0A5C7
Rv3117_a_at	0.290002	0.999818	-0.0515567	-0.0585733	13.1354	13.1564	13.1137	13.1453	13.0873	13.0925	13.14	13.0224	13.0388	PROBABLE THIOSULFATE SULFURTRANSFERASE CYSA3 (RHODANESE-LIKE PROTEIN) (THIOSULFATE CYANIDE TRANSSULFURASE) (THIOSULFATE THIOTRANSFERASE)	Rv3117	cysA3
Rv2694c_at	0.837196	0.999818	-0.0514233	-0.0295433	10.5575	10.5726	10.6027	10.4798	10.5049	10.5049	10.5195	10.3249	10.3605	CONSERVED HYPOTHETICAL PROTEIN	Rv2694c		O07196
Rv1138c_at	0.694401	0.999818	-0.0513863	-0.026333	8.18249	8.26176	8.21892	8.21396	8.13914	8.21892	8.37753	8.21892	8.25714	POSSIBLE OXIDOREDUCTASE	Rv1138c		O06538
Rv2770c_at	0.582219	0.999818	-0.0513233	-0.0524133	10.1089	10.1844	10.1264	10.2695	10.1088	10.1125	10.1125	10.0437	10.0947	PPE FAMILY PROTEIN	Rv2770c	PPE44	Q79FA7
Rv2472_at	0.664959	0.999818	-0.0512867	-0.0552867	11.4551	11.486	11.452	11.605	11.3711	11.3963	11.36	11.4092	11.4059	CONSERVED HYPOTHETICAL PROTEIN	Rv2472		O53199
Rv0813c_at	0.597555	0.999818	-0.0512433	-0.0239433	11.1638	11.1697	11.1248	11.2522	11.0785	11.1924	11.2098	11.2239	11.2368	CONSERVED HYPOTHETICAL PROTEIN	Rv0813c		O53827
Rv2001_at	0.890386	0.999818	-0.0512077	-0.0900687	10.1167	10.2937	10.0832	10.1256	10.0078	10.0273	9.87449	9.66173	9.73617	CONSERVED HYPOTHETICAL PROTEIN	Rv2001		Q10856
putative1539437_at	0.740092	0.999818	-0.05119	-0.0381727	9.73666	9.85978	9.84023	9.969	9.84023	9.89687	9.93375	9.78584	9.7878	similar to: MT1413, MtubF_01001433, MtubC_01001168
Rv3884c_at	0.662243	0.999818	-0.0511267	0.0149467	10.7504	10.707	10.7777	10.8589	10.7161	10.836	10.8836	10.9164	10.924	PROBABLE CBXXCFQX FAMILY PROTEIN	Rv3884c		O05460
Rv2033c_at	0.583175	0.999818	-0.0510033	-0.18268	10.8105	10.8891	10.831	10.7144	10.6352	10.5167	10.6263	10.4739	10.2555	CONSERVED HYPOTHETICAL PROTEIN	Rv2033c		O53477
Rv2140c_at	0.839196	0.999818	-0.05099	-0.15498	11.0254	11.1771	10.976	10.9665	10.8677	10.7611	10.5858	10.3799	10.3757	CONSERVED HYPOTHETICAL PROTEIN TB18.6	Rv2140c	TB18.6	P67226
Rv2291_at	0.716395	0.999818	-0.0509733	-0.0313467	10.6825	10.6102	10.64	10.7765	10.6377	10.7231	10.7481	10.8062	10.7499	Probable thiosulfate sulfurtransferase SseB	Rv2291	sseB	Q59570
Rv3451_at	0.747736	0.999818	-0.0509167	-0.07448	10.6408	10.7781	10.6179	10.7733	10.4293	10.583	10.564	10.6179	10.5538	PROBABLE CUTINASE PRECURSOR CUT3	Rv3451	cut3	P0A536
Rv0459_at	0.601032	0.999818	-0.0508777	0.0600797	8.62144	8.69953	8.69953	8.73821	8.42169	8.67657	8.69953	8.78532	8.86331	CONSERVED HYPOTHETICAL PROTEIN	Rv0459		O53744
Rv1507c_at	0.743384	0.999818	-0.0507867	-0.0312467	10.8644	10.7549	10.8497	10.9402	10.7517	10.8644	10.813	10.9586	10.8098	CONSERVED HYPOTHETICAL PROTEIN	Rv1507c		P71786
Rv2225_at	0.764196	0.999818	-0.05078	-0.0716067	11.008	11.1097	11.0604	11.0807	10.9024	10.9029	10.908	10.8322	10.8186	Probable 3-methyl-2-oxobutanoate hydroxymethyltransferase PanB	Rv2225	panB	P0A5Q8
Rv0004_at	0.512167	0.999818	-0.05076	0.00025	10.7214	10.6894	10.7334	10.8072	10.7457	10.7621	10.8339	10.7751	10.8678	CONSERVED HYPOTHETICAL PROTEIN	Rv0004		P71573
Rv3785_at	0.637467	0.999818	-0.0505907	0.006018	9.81429	9.73421	9.82079	9.81818	9.7102	9.79169	9.87784	9.91412	9.91588	HYPOTHETICAL PROTEIN	Rv3785		P65093
Rv3348_a_at	0.220239	0.999818	-0.0505487	0.092307	9.92649	9.8912	10.035	9.93011	9.93491	9.9824	10.0903	9.96915	10.2064	PROBABLE TRANSPOSASE	Rv3348		P96234
Rv0840c_at	0.7704	0.999818	-0.0505483	-0.013402	7.91789	8.05466	7.95472	8.02246	7.77281	7.95472	7.96098	7.92221	7.95169	PROBABLE PROLINE IMINOPEPTIDASE PIP (PROLYL AMINOPEPTIDASE) (PAP)	Rv0840c	pip	O53852
Rv3780_at	0.845741	0.999818	-0.05054	-0.0273067	12.1498	12.1555	12.175	12.1236	12.1339	12.0674	12.0505	11.8829	11.9996	CONSERVED HYPOTHETICAL PROTEIN	Rv3780		P65091
Rv1135c_at	0.830505	0.999818	-0.0505187	-0.0786363	9.70727	9.60248	9.51112	9.50067	9.59957	9.52698	9.40309	9.25743	9.33702	PPE FAMILY PROTEIN	Rv1135c	PPE16	Q79FS0
Rv1996_at	0.927897	0.999818	-0.0504507	-0.004242	7.19546	7.2611	7.25469	7.12084	6.93713	6.92554	6.90943	6.87613	7.03276	CONSERVED HYPOTHETICAL PROTEIN	Rv1996		P0A5F7
putative1014552_at	0.933981	0.999818	-0.050397	-0.023162	7.64198	7.60917	7.53515	7.7735	7.53068	7.7151	7.79958	7.92402	7.89533	similar to: MT0932, MtubF_01000953, MtubC_01000683
Rv1430_at	0.719134	0.999818	-0.0503207	-0.142999	9.5244	9.68883	9.59276	9.54737	9.40743	9.29589	9.35453	9.17908	9.10866	PE FAMILY PROTEIN	Rv1430	PE16	Q7D8G5
Rv1906c_at	0.122028	0.999818	-0.0503167	-0.00162667	12.5844	12.5985	12.6061	12.6061	12.5534	12.6061	12.6567	12.5443	12.6302	CONSERVED HYPOTHETICAL PROTEIN	Rv1906c		O07726
Rv0202c_at	0.503891	0.999818	-0.05018	-0.00159667	10.9492	10.9312	10.9691	11.0095	10.8352	10.9402	10.9644	11.0061	11.009	PROBABLE CONSERVED TRANSMEMBRANE TRANSPORT PROTEIN MMPL11	Rv0202c	mmpL11	P65374
Rv3786c_at	0.54311	0.999818	-0.0501613	0.0462257	9.51978	9.51908	9.58374	9.51733	9.51733	9.52605	9.40383	9.25404	9.46982	HYPOTHETICAL PROTEIN	Rv3786c		P0A5H1
Rv2271_at	0.70893	0.999818	-0.0501433	-0.05727	13.1155	13.1365	13.0747	13.089	13.0722	13.0521	13.0369	12.8823	12.9427	CONSERVED HYPOTHETICAL PROTEIN	Rv2271		P64967
Rv3501c_at	0.759344	0.999818	-0.0501287	-0.102111	10.0916	10.2323	10.1051	10.0814	10.0468	9.94389	10.0062	9.7496	9.8239	CONSERVED HYPOTHETICAL INTEGRAL MEMBRANE PROTEIN YRBE4A. Possible ABC transporter.	Rv3501c	yrbE4A	O53546
Rv3782_at	0.724214	0.999818	-0.05009	-0.01265	12.4501	12.438	12.3914	12.5213	12.3913	12.5282	12.5552	12.5471	12.5691	Galactofuranosyl transferase	Rv3782	glfT1	Q7D4V6
Rv1871c_at	0.103493	0.999818	-0.0499867	-0.01278	13.9267	13.8546	13.8841	13.9529	13.8922	13.9296	13.8957	13.8785	13.9232	CONSERVED HYPOTHETICAL PROTEIN	Rv1871c		P95144
Rv3724B_at	0.7253	0.999818	-0.0499763	0.0248717	9.98192	9.8137	9.89657	9.99756	9.96608	10.0422	10.0458	10.0956	10.1612	PROBABLE CUTINASE [SECOND PART] CUT5B	Rv3724B	cut5b	Q79FA4
Rv0588_at	0.541628	0.999818	-0.0499467	-0.00517	10.48	10.3675	10.4178	10.4613	10.3961	10.4613	10.4886	10.5165	10.5353	CONSERVED HYPOTHETICAL INTEGRAL MEMBRANE PROTEIN YRBE2B	Rv0588	yrbE2B	O07790
Rv2866_at	0.272213	0.999818	-0.0498733	0.0645567	7.32995	7.39481	7.57931	7.46529	7.29629	7.40417	7.38469	7.33921	7.39012	CONSERVED HYPOTHETICAL PROTEIN, possible toxin	Rv2866		O33348
Rv1071c_at	0.904475	0.999818	-0.04983	-0.0498333	11.4946	11.613	11.587	11.4756	11.3444	11.3528	11.3683	11.2316	11.2493	POSSIBLE ENOYL-CoA HYDRATASE ECHA9 (ENOYL HYDRASE) (UNSATURATED ACYL-CoA HYDRATASE) (CROTONASE)	Rv1071c	echA9	O53419
Rv0225_at	0.511849	0.999818	-0.04982	-0.000663333	10.9338	10.9335	10.8851	10.9549	10.8201	10.9471	10.9649	10.9505	11.0194	POSSIBLE CONSERVED PROTEIN	Rv0225		P96407
Rv2218_at	0.196935	0.999818	-0.0497067	-0.00865	11.8624	11.8629	11.8548	11.9081	11.7861	11.8492	11.8548	11.8272	11.8954	Probable lipoate biosynthesis protein A LipA	Rv2218	lipA	P65283
Rv1812c_at	0.869791	0.999818	-0.0496433	-0.107477	10.6208	10.7838	10.7087	10.6359	10.5666	10.4765	10.4198	10.1771	10.1689	PROBABLE DEHYDROGENASE	Rv1812c		O07220
Rv0740_at	0.349547	0.999818	-0.0495267	-0.00721333	11.035	11.0973	11.0874	11.1223	11.0343	11.0771	11.1184	10.9955	11.0895	CONSERVED HYPOTHETICAL PROTEIN	Rv0740		O53803
Rv2771c_at	0.603028	0.999818	-0.0495267	-0.0546333	10.622	10.7172	10.6273	10.739	10.5472	10.6273	10.6182	10.5662	10.5607	CONSERVED HYPOTHETICAL PROTEIN	Rv2771c		O33313
Rv0713_at	0.855092	0.999818	-0.0494633	-0.0624667	11.2708	11.3716	11.2969	11.3185	11.2118	11.216	11.1441	11.0016	11.0331	PROBABLE CONSERVED TRANSMEMBRANE PROTEIN	Rv0713		P95061
MTB000040_at	0.728988	0.999818	-0.0493947	-0.0677577	8.90494	8.91536	8.9232	8.93741	8.81833	8.77341	8.7534	8.71388	8.69587	tRNA-Pro	MTB000040	proT
Rv3803c_at	0.44559	0.999818	-0.04934	-0.07944	12.3055	12.2416	12.2472	12.2756	12.2121	12.1647	12.1564	12.1357	12.0873	SECRETED MPT51MPB51 ANTIGEN PROTEIN FBPD (MPT51MPB51 ANTIGEN 85 COMPLEX C) (AG58C) (MYCOLYL TRANSFERASE 85C) (FIBRONECTIN-BINDING PROTEIN C) (85C)	Rv3803c	fbpD	P0A4V6
Rv1456c_at	0.753762	0.999818	-0.049305	-0.04354	9.56395	9.65439	9.63123	9.7038	9.49136	9.53244	9.52497	9.49906	9.49843	PROBABLE UNIDENTIFIED ANTIBIOTIC-TRANSPORT INTEGRAL MEMBRANE ABC TRANSPORTER	Rv1456c		O53148
Rv2747_at	0.432228	0.999818	-0.049297	0.0571097	9.85611	9.91898	9.99625	9.87717	9.78623	9.88562	9.78898	9.66916	9.81172	GCN5-RELATED N-ACETYLTRANSFERASE	Rv2747		O33289
Rv2400c_at	0.385608	0.999818	-0.04926	0.0327133	11.182	11.1786	11.1546	11.2358	11.1722	11.3254	11.2943	11.2136	11.3303	PROBABLE SULFATE-BINDING LIPOPROTEIN SUBI	Rv2400c	subI	P71744
Rv0948c_at	0.114131	0.999818	-0.04921	0.00788667	10.8821	10.8065	10.8564	10.8914	10.8619	10.9407	10.8796	10.837	10.8796	CONSERVED HYPOTHETICAL PROTEIN	Rv0948c		P64767
Rv3434c_at	0.364101	0.999818	-0.049197	0.0417697	9.88119	9.95556	9.94943	9.99225	9.7838	9.99107	9.97517	9.96165	10.0334	POSSIBLE CONSERVED TRANSMEMBRANE PROTEIN	Rv3434c		O06251
Rv2439c_at	0.60309	0.999818	-0.048989	-0.0632387	9.92785	9.8185	9.82221	9.93593	9.76045	9.78315	9.82639	9.96425	9.8951	PROBABLE GLUTAMATE 5-KINASE PROTEIN PROB (GAMMA-GLUTAMYL KINASE) (GK)	Rv2439c	proB	P71910
Rv0224c_at	0.605005	0.999818	-0.0489697	-0.052154	9.48235	9.49906	9.4866	9.45999	9.32531	9.34041	9.48556	9.45662	9.44443	POSSIBLE METHYLTRANSFERASE (METHYLASE)	Rv0224c		P96406
Rv0043c_at	0.535865	0.999818	-0.0489667	-0.0580233	11.7134	11.7468	11.7463	11.7332	11.6448	11.6235	11.6914	11.5994	11.5941	PROBABLE TRANSCRIPTIONAL REGULATORY PROTEIN (PROBABLY GNTR-FAMILY)	Rv0043c		P67737
Rv0815c_a_at	0.419994	0.999818	-0.0489633	-0.05372	13.0704	13.1331	13.063	13.1164	13.0231	13.0501	13.0928	12.9765	13.0053	PROBABLE THIOSULFATE SULFURTRANSFERASE CYSA2 (RHODANESE-LIKE PROTEIN) (THIOSULFATE CYANIDE TRANSSULFURASE) (THIOSULFATE THIOTRANSFERASE)	Rv0815c	cysA2	O05793
Rv2819c_at	0.416626	0.999818	-0.0486967	-0.06842	10.3012	10.2441	10.1628	10.2529	10.2591	10.186	10.1941	10.0988	10.1941	HYPOTHETICAL PROTEIN	Rv2819c		P71633
Rv1284_at	0.872253	0.999818	-0.0486833	-0.13247	10.9017	11.0494	10.953	10.8856	10.7537	10.6104	10.4883	10.3264	10.3148	BETA-CARBONIC ANHYDRASE	Rv1284	canA	P64797
Rv1977_at	0.63693	0.999818	-0.0485313	-0.0242983	8.80268	8.84423	8.74323	8.87657	8.6941	8.83426	8.81573	8.81106	8.84461	CONSERVED HYPOTHETICAL PROTEIN	Rv1977		O53978
Rv0359_at	0.546726	0.999818	-0.048486	-0.128922	8.79228	8.88923	8.80359	8.80859	8.7877	8.67181	8.75874	8.53722	8.49744	PROBABLE CONSERVED INTEGRAL MEMBRANE PROTEIN	Rv0359		O06309
Rv3412_at	0.33173	0.999818	-0.0482267	-0.0214367	13.2906	13.2547	13.2582	13.3293	13.194	13.2582	13.2255	13.252	13.2646	CONSERVED HYPOTHETICAL PROTEIN	Rv3412		P65079
Rv0003_at	0.696465	0.999818	-0.0482	-0.0605167	10.7326	10.7955	10.6877	10.9564	10.8062	10.8195	10.8887	10.8314	10.8888	DNA REPLICATION AND REPAIR PROTEIN RECF (SINGLE-STRAND DNA BINDING PROTEIN)	Rv0003	recF	Q59586
Rv0567_at	0.885266	0.999818	-0.04818	-0.0228	10.8722	10.9324	10.9526	10.9034	10.856	10.856	10.7995	10.642	10.698	PROBABLE METHYLTRANSFERASEMETHYLASE	Rv0567		O53764
Rv2397c_at	0.571451	0.999818	-0.04811	0.0266567	10.1123	10.0709	10.1182	10.1812	10.0853	10.233	10.253	10.2461	10.2753	PROBABLE SULFATE-TRANSPORT ATP-BINDING PROTEIN ABC TRANSPORTER CYSA1	Rv2397c	cysA1	P0A4W2
Rv3369_at	0.669696	0.999818	-0.0480683	-0.018838	9.82919	9.88777	9.88214	9.87023	9.752	9.82919	9.818	9.73344	9.74958	CONSERVED HYPOTHETICAL PROTEIN	Rv3369		O50398
Rv2132_at	0.836958	0.999818	-0.0480267	-0.0628533	11.2185	11.3248	11.2659	11.2573	11.1805	11.1069	11.1267	10.9531	11.0411	CONSERVED HYPOTHETICAL PROTEIN	Rv2132		O06243
Rv0726c_at	0.725837	0.999818	-0.0480033	-0.0694067	10.5073	10.612	10.4723	10.5126	10.4125	10.4347	10.4347	10.286	10.3393	Conserved hypothetical protein. Possible S-adenosylmethionine-dependent methyltransferase.	Rv0726c		P95074
Rv1260_at	0.732938	0.999818	-0.04795	-0.0199533	11.3665	11.4439	11.3752	11.4088	11.2701	11.3419	11.3147	11.232	11.313	PROBABLE OXIDOREDUCTASE	Rv1260		Q11058
Rv1090_at	0.812297	0.999818	-0.0478367	-0.050967	8.06176	8.00836	8.12643	8.15772	7.97788	7.84946	7.91864	8.00836	8.00932	PROBABLE CELLULASE CELA2B (ENDO-1,4-BETA-GLUCANASE) (ENDOGLUCANASE) (CARBOXYMETHYL CELLULASE)	Rv1090	celA2b	O53438
Rv2625c_at	0.841001	0.999818	-0.047714	-0.0792387	6.26249	6.15522	6.06325	6.00422	6.14134	6.06139	5.96612	5.79314	5.87048	PROBABLE CONSERVED TRANSMEMBRANE ALANINE AND LEUCINE RICH PROTEIN	Rv2625c		O06187
Rv1825_at	0.533983	0.999818	-0.0477067	-0.05471	11.2873	11.3324	11.2443	11.333	11.2137	11.2204	11.2238	11.1548	11.2153	CONSERVED HYPOTHETICAL PROTEIN	Rv1825		P64895
Rv1112_at	0.851303	0.999818	-0.047696	-0.0150697	8.36393	8.47138	8.50313	8.54528	8.49817	8.4682	8.45842	8.255	8.35109	Probable GTP binding protein	Rv1112		O53459
Rv0979c_at	0.762594	0.999818	-0.0476773	-0.061487	6.07246	6.21317	6.03628	6.02127	5.98766	5.98698	6.12446	5.87433	6.01047	HYPOTHETICAL PROTEIN	Rv0979c		O53892
Rv3455c_at	0.621043	0.999818	-0.04765	0.06883	11.4147	11.3675	11.432	11.5134	11.3883	11.5992	11.6274	11.6567	11.7308	PROBABLE TRNA PSEUDOURIDINE SYNTHASE A TRUA (PSEUDOURIDYLATE SYNTHASE I) (PSEUDOURIDINE SYNTHASE I) (URACIL HYDROLYASE)	Rv3455c	truA	P65846
Rv0419_at	0.00419844	0.920508	-0.0476267	0.01883	10.6928	10.6703	10.7127	10.6928	10.6204	10.7032	10.691	10.6431	10.7172	POSSIBLE LIPOPROTEIN PEPTIDASE LPQM	Rv0419	lpqM	P96265
Rv2562_at	0.574901	0.999818	-0.0475867	-0.0295537	10.0891	10.0739	9.98844	10.1496	10.0403	10.1385	10.1042	10.086	10.1274	CONSERVED HYPOTHETICAL PROTEIN	Rv2562		Q50737
Rv1159_at	0.827327	0.999818	-0.047536	0.022892	8.74171	8.72705	8.82608	9.06316	8.84611	8.97424	8.94062	9.02972	9.01385	mannosyltransferase	Rv1159	pimE	O06557
Rv0900_at	0.567149	0.999818	-0.0474927	-0.045472	10.0444	10.0673	10.0862	10.1208	9.9486	9.96187	10.0211	10.0279	10.0018	POSSIBLE MEMBRANE PROTEIN	Rv0900		P64755
Rv3204_at	0.264351	0.999818	-0.047485	0.0289487	9.76808	9.76808	9.84938	9.76389	9.7605	9.78894	9.77336	9.63429	9.75386	POSSIBLE DNA-METHYLTRANSFERASE (MODIFICATION METHYLASE)	Rv3204		O05862
Rv2455c_at	0.760127	0.999818	-0.0474133	-0.0419067	12.5406	12.5712	12.5027	12.501	12.4614	12.4567	12.4482	12.315	12.4047	PROBABLE OXIDOREDUCTASE (ALPHA SUBUNIT)	Rv2455c		O53182
Rv3240c_at	0.563047	0.999818	-0.0473533	-0.01965	12.1013	12.0795	12.077	12.1017	12.0319	12.096	12.0219	11.9715	11.993	PROBABLE PREPROTEIN TRANSLOCASE SECA1 1 SUBUNIT	Rv3240c	secA1	P0A5Y8
Rv1361c_at	0.962935	0.999818	-0.0472667	-0.04503	11.0016	10.8937	10.9244	11.252	11.15	11.171	11.3757	11.4438	11.3988	PPE FAMILY PROTEIN	Rv1361c	PPE19	Q11031
Rv1849_at	0.735977	0.999818	-0.047259	0.0126943	9.97572	9.85253	9.93888	9.97572	9.85071	9.96989	10.0016	10.108	10.0823	Urease beta subunit ureB	Rv1849	ureB	P0A662
Rv3301c_at	0.45505	0.999818	-0.04716	-0.0213733	10.9095	10.9378	10.8577	10.8967	10.8419	10.8934	10.9201	10.8051	10.9111	PROBABLE PHOSPHATE-TRANSPORT SYSTEM TRANSCRIPTIONAL REGULATORY PROTEIN PHOU HOMOLOG 1 PHOY1	Rv3301c	phoY1	P65718
Rv2758c_at	0.211881	0.999818	-0.04715	-0.04123	11.0309	11.0493	11.0412	11.0996	11.0222	11.0506	11.1318	11.0493	11.0466	CONSERVED HYPOTHETICAL PROTEIN, ANTITOXIN	Rv2758c		O33300
Rv3075c_at	0.861516	0.999818	-0.0470633	-0.02535	11.0846	11.1982	11.138	11.0895	11.0217	11.0731	11.0731	10.8861	10.96	CONSERVED HYPOTHETICAL PROTEIN	Rv3075c		P95083
Rv0309_at	0.865139	0.999818	-0.0470633	-0.0523167	13.0247	13.0732	13.0015	12.9783	12.9099	12.9141	12.8499	12.7286	12.7803	POSSIBLE CONSERVED EXPORTED PROTEIN	Rv0309		O07236
Rv0791c_at	0.739555	0.999818	-0.0470193	0.0125277	9.10973	9.24516	9.23901	9.23822	8.96136	9.16335	9.16298	9.16335	9.14615	CONSERVED HYPOTHETICAL PROTEIN	Rv0791c		P71844
Rv1017c_at	0.829851	0.999818	-0.0470167	-0.0276067	12.2332	12.2673	12.2665	12.299	12.1948	12.2099	12.1273	12.0564	12.1003	PROBABLE RIBOSE-PHOSPHATE PYROPHOSPHOKINASE PRSA (Phosphoribosyl pyrophosphate synthetase) (PRPP synthetase)	Rv1017c	prsA	P65232
Rv1999c_at	0.813311	0.999818	-0.0470057	-0.000236	5.99684	5.89257	5.89257	5.82655	5.97126	5.919	5.86373	5.68227	5.87484	PROBABLE CONSERVED INTEGRAL MEMBRANE PROTEIN	Rv1999c		P63349
Rv0503c_at	0.617844	0.999818	-0.0468667	-0.0530367	12.3938	12.394	12.3348	12.3876	12.3025	12.3209	12.2757	12.2199	12.2422	CYCLOPROPANE-FATTY-ACYL-PHOSPHOLIPID SYNTHASE 2 CMAA2 (CYCLOPROPANE FATTY ACID SYNTHASE) (CFA SYNTHASE) (CYCLOPROPANE MYCOLIC ACID SYNTHASE 2) (MYCOLIC ACID TRANS-CYCLOPROPANE SYNTHETASE)	Rv0503c	cmaA2	P0A5P0
Rv0637_at	0.706898	0.999818	-0.0468433	-0.03739	13.196	13.1862	13.1777	13.2363	13.1613	13.2129	13.1201	13.0643	13.0496	CONSERVED HYPOTHETICAL PROTEIN	Rv0637		P96928
MTB000072_at	0.790498	0.999818	-0.0467613	-0.0958147	7.27261	7.27419	7.34435	7.33702	7.27419	7.31812	7.20482	7.12579	6.86454	tRNA-Thr	MTB000072	thrU
Rv3323c_at	0.691648	0.999818	-0.046741	-0.0159213	9.78016	9.85104	9.83834	9.88318	9.71602	9.83281	9.78016	9.73622	9.72459	PROBABLE MOAD-MOAE FUSION PROTEIN MOAX	Rv3323c	moaX	Q6MWY3
Rv0161_at	0.948411	0.999818	-0.046639	-0.0483293	9.0876	9.23121	9.12281	9.05866	8.80035	8.83863	8.78017	8.75497	8.82002	POSSIBLE OXIDOREDUCTASE	Rv0161		O07406
Rv0349_at	0.948635	0.999818	-0.0466003	-0.0168873	10.2353	10.2408	10.1494	10.1829	10.0494	10.0838	9.84437	9.83256	9.97856	HYPOTHETICAL PROTEIN	Rv0349		O06300
Rv2929_at	0.778539	0.999818	-0.04656	-0.0598667	12.2077	12.2668	12.1369	12.1815	12.0987	12.1603	12.0856	11.9695	11.998	HYPOTHETICAL PROTEIN	Rv2929		P65061
Rv0137c_at	0.802685	0.999818	-0.04652	-0.0557767	10.8294	10.8021	10.6706	10.7137	10.5975	10.636	10.5604	10.5644	10.6296	PROBABLE PEPTIDE METHIONINE SULFOXIDE REDUCTASE MSRA (PROTEIN-METHIONINE-S-OXIDE REDUCTASE) (PEPTIDE MET(O) REDUCTASE)	Rv0137c	msrA	P0A5L0
Rv1848_at	0.35797	0.999818	-0.0464467	-0.0255567	10.7135	10.6417	10.6656	10.7684	10.6961	10.7135	10.7136	10.7184	10.7398	Urease gamma subunit ureA (Urea amidohydrolase)	Rv1848	ureA	P0A676
Rv0522_at	0.417474	0.999818	-0.0464243	0.0472573	9.25591	9.09014	9.18991	9.21848	9.21848	9.21848	9.19198	9.21848	9.39975	PROBABLE GABA PERMEASE GABP (4-AMINO BUTYRATE TRANSPORT CARRIER) (GAMA-AMINOBUTYRATE PERMEASE)	Rv0522	gabP	Q8VKK1
Rv3743c_at	0.531786	0.999818	-0.0464023	-0.171507	6.23472	5.85633	5.8284	5.96627	6.22687	5.86018	5.81455	5.79314	5.81244	PROBABLE CATION TRANSPORTER P-TYPE ATPASE CTPJ	Rv3743c	ctpJ	O69710
Rv2575_at	0.743283	0.999818	-0.0463667	0.00432333	10.3182	10.1364	10.2538	10.1232	10.1151	10.1146	10.0662	10.117	10.1522	POSSIBLE CONSERVED MEMBRANE GLYCINE RICH PROTEIN	Rv2575		P65019
Rv0736_at	0.509484	0.999818	-0.0463423	-0.031593	8.9451	8.82283	8.89957	8.85269	8.83594	8.80538	8.82283	8.82283	8.82089	PROBABLE CONSERVED MEMBRANE PROTEIN	Rv0736		Q7D9D3
Rv3833_at	0.457515	0.999818	-0.046265	-0.128799	9.95375	10.0284	9.80666	9.92374	9.7237	9.78689	9.77164	9.75826	9.66919	TRANSCRIPTIONAL REGULATORY PROTEIN (PROBABLY ARAC-FAMILY)	Rv3833		P96245
Rv1932_at	0.611928	0.999818	-0.0462233	-0.0103633	13.2073	13.2392	13.2232	13.2252	13.1917	13.2067	13.195	13.0579	13.1665	PROBABLE THIOL PEROXIDASE TPX	Rv1932	tpx	P66952
Rv1195_at	0.720597	0.999818	-0.04621	0.00413667	13.774	13.6935	13.7454	13.8119	13.7056	13.8291	13.8561	13.9043	13.8799	PE FAMILY PROTEIN	Rv1195	PE13	Q79FR3
Rv0865_at	0.655733	0.999818	-0.04619	-0.0104767	10.5648	10.4877	10.5386	10.6058	10.6058	10.6058	10.6705	10.6091	10.6654	PROBABLE MOLYBDOPTERIN BIOSYNTHESIS MOG PROTEIN	Rv0865	mog	O53877
Rv0805_at	0.582903	0.999818	-0.0461367	-0.0567467	12.8745	12.835	12.8119	12.8722	12.7954	12.8125	12.7419	12.7198	12.6939	CONSERVED HYPOTHETICAL PROTEIN	Rv0805		O06629
Rv1213_at	0.418052	0.999818	-0.0460867	-0.0527267	10.3331	10.3119	10.3077	10.2563	10.2752	10.2752	10.3614	10.2254	10.2097	PROBABLE GLUCOSE-1-PHOSPHATE ADENYLYLTRANSFERASE GLGC (ADP-glucose synthase) (ADP-glucose pyrophosphorylase)	Rv1213	glgC	P64241
Rv2746c_at	0.350797	0.999818	-0.0460743	0.059114	9.92047	10.0578	10.1038	10.0477	9.87055	9.98559	9.96323	9.86478	10.0193	PROBABLE PGP SYNTHASE PGSA3 (CDP-DIACYLGLYCEROL--GLYCEROL-3-PHOSPHATE 3- PHOSPHATIDYLTRANSFERASE) (PHOSPHATIDYLGLYCEROPHOSPHATE SYNTHASE)	Rv2746c	pgsA3	O33288
Rv0778_at	0.285119	0.999818	-0.04607	-0.0256	10.2216	10.2318	10.2216	10.2706	10.2033	10.2216	10.2235	10.1424	10.1957	POSSIBLE CYTOCHROME P450 126 CYP126	Rv0778	cyp126	P63711
Rv1250_at	0.843887	0.999818	-0.046059	-0.0483363	9.06724	9.19861	9.13442	9.24111	8.91404	9.06932	9.03142	9.08895	8.99103	PROBABLE DRUG-TRANSPORT INTEGRAL MEMBRANE PROTEIN	Rv1250		O50465
Rv0582_at	0.556244	0.999818	-0.0459377	0.0141903	9.71217	9.72457	9.73555	9.79455	9.58448	9.71185	9.60994	9.66981	9.71185	CONSERVED HYPOTHETICAL PROTEIN WITH PIN DOMAIN	Rv0582		O53779
Rv1346_at	0.767326	0.999818	-0.045883	-0.0235227	8.92401	8.90138	8.8872	8.98416	8.77021	8.82409	8.81364	8.91257	8.93995	POSSIBLE ACYL-CoA DEHYDROGENASE FADE14	Rv1346	fadE14	P63431
Rv1489A_at	0.83292	0.999818	-0.0458667	-0.0322067	10.1526	10.1983	10.1261	10.3076	10.027	10.2019	10.1879	10.2853	10.2235	CONSERVED HYPOTHETICAL PROTEIN	Rv1489A		Q8VK12
Rv1404_at	0.477149	0.999818	-0.0458067	0.00305333	12.3209	12.3477	12.3183	12.3508	12.2148	12.2988	12.2539	12.2257	12.3177	PROBABLE TRANSCRIPTIONAL REGULATORY PROTEIN	Rv1404		P71672
Rv3634c_at	0.915541	0.999818	-0.0457233	-0.0521467	10.4971	10.678	10.606	10.6418	10.4463	10.4822	10.3971	10.2745	10.2914	UDP-GLUCOSE 4-EPIMERASE GALE1 (GALACTOWALDENASE) (UDP-GALACTOSE 4-EPIMERASE) (URIDINE DIPHOSPHATE GALACTOSE 4-EPIMERASE) (URIDINE DIPHOSPHO-GALACTOSE 4-EPIMERASE)	Rv3634c	galE1	Q6MWV3
Rv0644c_at	0.770884	0.999818	-0.04561	-0.0961733	11.3433	11.5358	11.4051	11.4126	11.3491	11.2934	11.3433	11.0774	11.112	METHOXY MYCOLIC ACID SYNTHASE 2 MMAA2 (METHYL MYCOLIC ACID SYNTHASE 2) (MMA2) (HYDROXY MYCOLIC ACID SYNTHASE)	Rv0644c	mmaA2	Q79FX6
Rv2971_at	0.801045	0.999818	-0.04554	-0.0467233	12.6224	12.6851	12.6318	12.6141	12.5892	12.5984	12.5896	12.4153	12.4558	PROBABLE OXIDOREDUCTASE	Rv2971		P95124
Rv3357_at	0.96445	0.999818	-0.0454777	-0.0587523	8.80538	8.98298	9.06022	8.88095	8.81964	8.59652	8.59508	8.34236	8.44842	Conserved hypothetical protein, possible antitoxin	Rv3357		P65067
Rv3107c_at	0.762668	0.999818	-0.0454627	0.0148937	9.6733	9.82175	9.7202	9.69148	9.58991	9.72373	9.6733	9.49003	9.63883	POSSIBLE ALKYLDIHYDROXYACETONEPHOSPHATE SYNTHASE AGPS (ALKYL-DHAP SYNTHASE) (ALKYLGLYCERONE-PHOSPHATE SYNTHASE)	Rv3107c	agpS	O05784
Rv1772_at	0.532374	0.999818	-0.0453933	-0.02063	11.9608	11.933	11.9612	11.9671	11.866	11.9061	11.8705	11.8631	11.8692	HYPOTHETICAL PROTEIN	Rv1772		O06805
Rv0580c_at	0.850527	0.999818	-0.04539	-0.02811	11.1105	11.2226	11.2008	11.225	11.1012	11.0886	11.0878	10.9634	11.0495	CONSERVED HYPOTHETICAL PROTEIN	Rv0580c		O53777
Rv2579_at	0.894809	0.999818	-0.0453097	-0.0882393	10.0661	10.1692	10.1367	9.98345	9.9705	9.79906	9.82702	9.60102	9.67609	POSSIBLE HALOALKANE DEHALOGENASE DHAA (1-CHLOROHEXANE HALIDOHYDROLASE)	Rv2579	dhaA	Q50642
Rv2767c_at	0.74621	0.999818	-0.0452423	-0.00308667	9.03502	9.05512	9.07635	9.18229	8.98115	9.07635	9.12769	9.173	9.18304	POSSIBLE MEMBRANE PROTEIN	Rv2767c		O33309
Rv3680_at	0.5975	0.999818	-0.0449067	-0.0332733	13.2831	13.2253	13.236	13.2664	13.3017	13.236	13.236	13.1238	13.2136	PROBABLE ANION TRANSPORTER ATPASE	Rv3680		O69648
Rv1842c_at	0.90992	0.999818	-0.044835	0.00909433	9.82655	9.78046	9.76783	9.85695	9.75497	9.89344	10.0617	10.0753	10.1112	CONSERVED HYPOTHETICAL MEMBRANE PROTEIN	Rv1842c		Q50592
Rv0472c_at	0.291657	0.999818	-0.0447	0.03572	10.8517	10.9144	10.897	10.8971	10.8524	10.9353	10.9848	10.8328	11.0085	PROBABLE TRANSCRIPTIONAL REGULATORY PROTEIN (POSSIBLY TETR-FAMILY)	Rv0472c		O53757
Rv3081_at	0.780287	0.999818	-0.044683	-0.0842603	9.02035	9.02339	8.99774	9.00896	8.98282	8.96819	8.86175	8.75079	8.67234	CONSERVED HYPOTHETICAL PROTEIN	Rv3081		O53298
Rv3217c_at	0.536092	0.999818	-0.04459	0.00522	10.4651	10.4597	10.4376	10.5229	10.3976	10.5084	10.5213	10.5183	10.5791	PROBABLE CONSERVED INTEGRAL MEMBRANE PROTEIN	Rv3217c		O05849
Rv0593_at	0.0808143	0.999818	-0.044587	0.032243	7.56995	7.56573	7.58512	7.56911	7.49989	7.56573	7.56827	7.50795	7.6532	POSSIBLE MCE-FAMILY LIPOPROTEIN LPRL (MCE-FAMILY LIPOPROTEIN MCE2E)	Rv0593	lprL	O07785
Rv0517_at	0.313793	0.999818	-0.044516	-0.0599937	9.55426	9.5757	9.56379	9.63294	9.52112	9.49218	9.53691	9.49373	9.48815	POSSIBLE MEMBRANE ACYLTRANSFERASE	Rv0517		O33362
Rv2187_at	0.752341	0.999818	-0.0444967	-0.1131	11.0621	11.1177	11.043	10.989	10.9305	10.8964	10.8483	10.7176	10.6206	Probable long-chain-fatty-acid-CoA ligase fadD15 (FATTY-ACID-CoA SYNTHETASE) (FATTY-ACID-CoA SYNTHASE)	Rv2187	fadD15	O53521
Rv3727_at	0.849275	0.999818	-0.044447	0.0800583	8.68103	8.57485	8.74782	8.83867	8.79503	8.83954	9.11864	9.13512	9.29116	POSSIBLE OXIDOREDUCTASE	Rv3727		O69694
Rv2067c_at	0.56157	0.999818	-0.0443933	-0.0198267	11.4416	11.471	11.3976	11.5253	11.4061	11.471	11.4875	11.4442	11.5264	CONSERVED HYPOTHETICAL PROTEIN	Rv2067c		P0A5G1
Rv0780_at	0.682789	0.999818	-0.0442833	-0.08755	10.6966	10.8701	10.767	10.8633	10.6689	10.6332	10.6839	10.5719	10.5809	PHOSPHORIBOSYLAMINOIMIDAZOLE- SUCCINOCARBOXAMIDE SYNTHASE PURC (SAICAR SYNTHETASE)	Rv0780	purC	P0A5T4
Rv0326_at	0.829858	0.999818	-0.0441113	-0.00586833	6.46653	6.39839	6.35903	6.29318	6.38742	6.43753	6.3481	6.18967	6.29364	HYPOTHETICAL PROTEIN	Rv0326		O07251
Rv1829_at	0.468806	0.999818	-0.04406	-0.0185033	11.5772	11.577	11.5763	11.65	11.4971	11.5772	11.5874	11.6082	11.6055	CONSERVED HYPOTHETICAL PROTEIN	Rv1829		Q50604
Rv3215_at	0.771896	0.999818	-0.0440333	-0.0769933	10.4333	10.4438	10.3572	10.4066	10.2665	10.2527	10.1696	10.167	10.1684	PROBABLE ISOCHORISMATE SYNTHASE ENTC (ISOCHORISMATE HYDROXYMUTASE) (ENTEROCHELIN BIOSYNTHESIS)	Rv3215	entC	O05851
Rv0810c_at	0.616653	0.999818	-0.0439867	-0.0491467	12.2953	12.33	12.3401	12.4294	12.2953	12.2455	12.2668	12.2343	12.2585	CONSERVED HYPOTHETICAL PROTEIN	Rv0810c		O53824
Rv2265_at	0.767413	0.999818	-0.0439707	-0.0602217	7.15575	7.22919	7.07627	7.12294	6.9834	7.07772	7.02204	6.95623	6.96607	Possible conserved integral membrane protein	Rv2265		P64961
Rv1121_at	0.399514	0.999818	-0.04392	0.10375	10.1561	10.1432	10.3051	10.282	10.1656	10.3809	10.419	10.4165	10.4823	PROBABLE GLUCOSE-6-PHOSPHATE 1-DEHYDROGENASE ZWF1 (G6PD)	Rv1121	zwf1	P0A586
Rv1980c_at	0.406458	0.999818	-0.0438933	-0.0244433	13.4459	13.4223	13.3748	13.4638	13.3873	13.4848	13.4223	13.3907	13.3991	IMMUNOGENIC PROTEIN MPT64 (ANTIGEN MPT64MPB64)	Rv1980c	mpt64	P0A5Q4
Rv2193_at	0.198395	0.999818	-0.0438833	0.00650667	13.0317	13.0374	13.0767	13.127	13.0078	13.0612	13.0612	13.0429	13.1015	PROBABLE CYTOCHROME C OXIDASE (SUBUNIT III) CTAE	Rv2193	ctaE	P63856
Rv3162c_at	0.58803	0.999818	-0.0438027	-0.0620733	8.48127	8.32333	8.26584	8.26801	8.29453	8.25506	8.30784	8.30784	8.34999	POSSIBLE INTEGRAL MEMBRANE PROTEIN	Rv3162c		O53312
Rv0541c_at	0.926355	0.999818	-0.0437767	0.0188567	10.5943	10.5199	10.5739	10.6728	10.5815	10.6919	10.9091	10.9435	10.967	PROBABLE CONSERVED INTEGRAL MEMBRANE PROTEIN	Rv0541c		O06407
Rv1032c_at	0.272201	0.999818	-0.0436363	-0.0396087	9.74902	9.71302	9.7112	9.76431	9.72311	9.75915	9.82487	9.77116	9.74902	TWO COMPONENT SENSOR HISTIDINE KINASE TRCS	Rv1032c	trcS	P96368
Rv3465_at	0.13567	0.999818	-0.0435667	-0.00728667	11.2839	11.2645	11.2695	11.2663	11.2062	11.2733	11.3102	11.259	11.2957	dTDP-4-DEHYDRORHAMNOSE 3,5-EPIMERASE RMLC (dTDP-4-KETO-6-DEOXYGLUCOSE 3,5-EPIMERASE) (dTDP-L-RHAMNOSE SYNTHETASE) (THYMIDINE DIPHOSPHO-4-KETO-RHAMNOSE 3,5-EPIMERASE)	Rv3465	rmlC	O06330
Rv1943c_at	0.735565	0.999818	-0.04349	-0.02008	10.3238	10.3015	10.3712	10.3115	10.3287	10.3085	10.3085	10.1832	10.204	CONSERVED HYPOTHETICAL PROTEIN, POSSIBLE ANTITOXIN	Rv1943c		P95271
Rv2432c_at	0.594003	0.999818	-0.0433847	-0.00697867	7.57067	7.42698	7.43784	7.48375	7.45568	7.48231	7.4407	7.48231	7.55404	HYPOTHETICAL PROTEIN	Rv2432c		P71917
Rv2763c_at	0.598817	0.999818	-0.0433133	-0.0544433	10.9736	10.9115	10.8274	10.8689	10.7703	10.8524	10.8005	10.8313	10.7999	DIHYDROFOLATE REDUCTASE DFRA (DHFR) (TETRAHYDROFOLATE DEHYDROGENASE)	Rv2763c	dfrA	P0A546
Rv1420_at	0.625171	0.999818	-0.0432447	-0.0746883	9.93647	9.93299	9.84572	10.096	9.94291	10.022	10.0668	10.0936	10.0075	PROBABLE EXCINUCLEASE ABC (SUBUNIT C - NUCLEASE) UVRC	Rv1420	uvrC	P67426
Rv1517_at	0.921199	0.999818	-0.0432257	-0.032578	8.29219	8.27798	8.21922	8.18693	8.17668	8.13192	8.03476	7.92953	8.06501	CONSERVED HYPOTHETICAL TRANSMEMBRANE PROTEIN	Rv1517		P71796
Rv1720c_at	0.888698	0.999818	-0.0431813	-0.016976	7.7524	7.85619	7.81671	7.84176	7.6322	7.77662	7.66468	7.64091	7.61459	CONSERVED HYPOTHETICAL PROTEIN WITH PIN DOMAIN	Rv1720c		P71978
Rv1443c_at	0.642705	0.999818	-0.0430367	0.00126667	11.2015	11.1988	11.1805	11.1924	11.1216	11.1652	11.0842	11.0286	11.1363	HYPOTHETICAL PROTEIN	Rv1443c		O06816
Rv3841_at	0.776476	0.999818	-0.0430233	0.0312867	13.2392	13.0694	13.2649	13.3068	13.2464	13.2929	13.3495	13.4506	13.4315	POSSIBLE BACTERIOFERRITIN BFRB	Rv3841	bfrB	P96237
Rv2289_at	0.320869	0.999818	-0.0430167	-0.106183	12.4566	12.5213	12.3809	12.5114	12.3832	12.3699	12.38	12.3146	12.2788	Probable CDP-diacylglycerol pyrophosphatase Cdh (CDP-diacylglycerol diphosphatase) (CDP-diacylglycerol phosphatidylhydrolase)	Rv2289	cdh	P63751
Rv3623_at	0.800133	0.999818	-0.04301	-0.0497033	11.4374	11.5082	11.4386	11.4487	11.3211	11.3566	11.3297	11.2575	11.2714	PROBABLE CONSERVED LIPOPROTEIN LPQG	Rv3623	lpqG	O06384
Rv3322c_at	0.829457	0.999818	-0.04288	0.0282603	7.87272	7.89349	7.90864	8.06912	7.91009	8.01343	8.11891	8.12853	8.22346	POSSIBLE METHYLTRANSFERASE	Rv3322c		O53374
Rv2742c_at	0.301709	0.999818	-0.0428173	0.026056	7.93668	7.89384	8.00468	8.04081	7.9142	8.02431	7.97802	8.01901	8.00468	CONSERVED HYPOTHETICAL ARGININE RICH PROTEIN	Rv2742c		O33285
Rv0183_at	0.180166	0.999818	-0.04281	0.0176367	11.5696	11.5452	11.5905	11.5235	11.5034	11.5555	11.5329	11.449	11.5329	POSSIBLE LYSOPHOSPHOLIPASE	Rv0183		O07427
Rv0600c_at	0.814474	0.999818	-0.0428023	-0.0666343	6.05488	5.98026	5.92159	5.8129	5.80473	5.8129	5.7836	5.73798	5.71699	PROBABLE TWO COMPONENT SENSOR KINASE [SECOND PART]	Rv0600c		O07778
Rv0157_at	0.716828	0.999818	-0.0427067	-0.02605	11.3822	11.4349	11.4137	11.4258	11.3757	11.3916	11.3864	11.2557	11.311	PROBABLE NAD(P) TRANSHYDROGENASE (SUBUNIT BETA) PNTB [INTEGRAL MEMBRANE PROTEIN] (PYRIDINE NUCLEOTIDE TRANSHYDROGENASE SUBUNIT BETA) (NICOTINAMIDE NUCLEOTIDE TRANSHYDROGENASE SUBUNIT BETA)	Rv0157	pntB	P96834
Rv1539_at	0.854134	0.999818	-0.04268	-0.00345667	11.2345	11.2402	11.2065	11.2569	11.0795	11.2582	11.3373	11.3809	11.3536	PROBABLE LIPOPROTEIN SIGNAL PEPTIDASE LSPA	Rv1539	lspA	P65262
Rv1338_at	0.60495	0.999818	-0.0426767	0.0393133	10.7912	10.8087	10.7727	10.9241	10.7298	10.9177	10.868	10.9168	11.0108	PROBABLE GLUTAMATE RACEMASE MURI	Rv1338	murI	P63635
Rv0913c_at	0.603063	0.999818	-0.0426	-0.0343867	10.4851	10.4967	10.4232	10.5391	10.382	10.429	10.4134	10.4311	10.4822	POSSIBLE DIOXYGENASE	Rv0913c		O05905
Rv1342c_at	0.900621	0.999818	-0.04252	-0.0409867	10.5612	10.7693	10.6344	10.6676	10.517	10.566	10.566	10.3809	10.4714	CONSERVED MEMBRANE PROTEIN	Rv1342c		P0A5E7
Rv0951_at	0.854997	0.999818	-0.0425033	-0.0254633	12.5951	12.6759	12.6653	12.6409	12.5697	12.5627	12.5593	12.4221	12.4908	PROBABLE SUCCINYL-CoA SYNTHETASE (BETA CHAIN) SUCC (SCS-BETA)	Rv0951	sucC	P71559
Rv0749_at	0.869316	0.999818	-0.042481	-0.004617	9.93057	9.97603	9.92373	9.99195	9.7475	9.91541	9.74443	9.81597	9.81396	CONSERVED HYPOTHETICAL PROTEIN WITH PIN DOMAIN	Rv0749		O53812
Rv0178_at	0.216979	0.999818	-0.0424667	0.00841667	13.1643	13.1351	13.1333	13.1448	13.0466	13.1596	13.1366	13.1366	13.178	PROBABLE CONSERVED MCE ASSOCIATED MEMBRANE PROTEIN	Rv0178		O07422
Rv1489_at	0.653447	0.999818	-0.04242	0.0170233	11.2858	11.1811	11.2949	11.3559	11.1826	11.2949	11.2375	11.3883	11.3405	CONSERVED HYPOTHETICAL PROTEIN	Rv1489		Q8VK13
Rv1947_at	0.423155	0.999818	-0.04235	-0.0850867	10.479	10.4854	10.4142	10.6297	10.4026	10.4392	10.4854	10.579	10.4854	HYPOTHETICAL PROTEIN	Rv1947		P95267
Rv0625c_at	0.490323	0.999818	-0.042278	-0.094098	8.76449	8.85336	8.8168	8.90041	8.65207	8.6497	8.76449	8.79712	8.68058	PROBABLE CONSERVED TRANSMEMBRANE PROTEIN	Rv0625c		P67115
Rv1666c_at	0.433976	0.999818	-0.0422727	-0.086853	9.51119	9.58507	9.46453	9.61902	9.44634	9.41983	9.43687	9.40886	9.42216	Probable cytochrome P450 139 CYP139	Rv1666c	cyp139	P63719
Rv3491_at	0.670798	0.999818	-0.0422067	-0.00446	11.8673	11.8566	11.8423	11.9823	11.8776	11.9421	11.9463	11.935	11.9981	HYPOTHETICAL PROTEIN	Rv3491		O06354
Rv0716_at	0.110649	0.999818	-0.0421333	0.00937333	13.0881	13.051	13.0913	13.1157	13.0338	13.0922	13.0987	13.0913	13.147	PROBABLE 50S RIBOSOMAL PROTEIN L5 RPLE	Rv0716	rplE	P62403
Rv0636_at	0.814785	0.999818	-0.0421133	-0.0162067	12.6873	12.743	12.7356	12.7298	12.6282	12.7	12.6347	12.5542	12.5676	SINGLE HOTDOG HYDRATASE, HOMODIMER	Rv0636		P96927
Rv1821_at	0.388625	0.999818	-0.0420467	-0.0228033	12.2802	12.2802	12.2665	12.2912	12.2012	12.2996	12.3307	12.2946	12.2676	POSSIBLE PREPROTEIN TRANSLOCASE ATPase SECA2	Rv1821	secA2	P66785
Rv2919c_at	0.876551	0.999818	-0.04199	0.00726	10.2129	10.1137	10.1852	10.3128	10.1755	10.2533	10.319	10.4295	10.4279	PROBABLE NITROGEN REGULATORY PROTEIN P-II GLNB	Rv2919c	glnB	P64249
Rv1665_at	0.239029	0.999818	-0.04196	0.132123	10.5475	10.6086	10.654	10.5389	10.4966	10.699	10.4178	10.2731	10.5475	Possible chalcone synthase pks11	Rv1665	pks11	O06587
Rv0097_at	0.97478	0.999818	-0.041884	-0.043341	9.39531	9.65071	9.37071	9.48694	9.26124	9.28498	9.04513	8.88978	9.14166	POSSIBLE OXIDOREDUCTASE	Rv0097		P67755
Rv1667c_at	0.670826	0.999818	-0.0418393	-0.0753603	9.37869	9.55419	9.39215	9.41365	9.31433	9.31482	9.4442	9.2425	9.30348	PROBABLE SECOND PART OF MACROLIDE-TRANSPORT ATP-BINDING PROTEIN ABC TRANSPORTER	Rv1667c		O53915
Rv2709_at	0.690524	0.999818	-0.04177	-0.0323533	11.3672	11.4357	11.3385	11.502	11.3524	11.3753	11.3799	11.3357	11.4383	PROBABLE CONSERVED TRANSMEMBRANE PROTEIN	Rv2709		O07210
Rv2529_at	0.945198	0.999818	-0.04171	-0.083919	9.60083	9.81885	9.725	9.53557	9.45777	9.35784	9.29853	9.03318	9.10032	HYPOTHETICAL PROTEIN	Rv2529		P95024
Rv0820_at	0.243499	0.999818	-0.0416633	0.00633333	11.2796	11.2955	11.2594	11.274	11.1946	11.2837	11.274	11.2126	11.3035	PROBABLE PHOSPHATE-TRANSPORT ATP-BINDING PROTEIN ABC TRANSPORTER PHOT	Rv0820	phoT	O53832
Rv2582_at	0.894909	0.999818	-0.0416567	-0.0883667	13.1899	13.3162	13.2302	13.1383	13.0807	13.0034	12.9357	12.7419	12.7651	PROBABLE PEPTIDYL-PROLYL CIS-TRANS ISOMERASE B PPIB (CYCLOPHILIN) (PPIASE) (ROTAMASE) (PEPTIDYLPROLYL ISOMERASE)	Rv2582	ppiB	Q50639
Rv2777c_at	0.388092	0.999818	-0.0416033	0.0322233	10.2316	10.2962	10.2779	10.346	10.1643	10.3365	10.304	10.2962	10.3639	CONSERVED HYPOTHETICAL PROTEIN	Rv2777c		O33319
Rv2374c_at	0.706259	0.999818	-0.04157	0.0271233	11.2444	11.2602	11.288	11.3465	11.2697	11.3897	11.4764	11.4128	11.471	PROBABLE HEAT SHOCK PROTEIN TRANSCRIPTIONAL REPRESSOR HRCA	Rv2374c	hrcA	P64398
Rv2970c_at	0.0577793	0.999818	-0.0415667	0.0331033	11.7323	11.7323	11.7776	11.7323	11.6853	11.7303	11.7245	11.6468	11.7805	PROBABLE LIPASEESTERASE LIPN	Rv2970c	lipN	P95125
Rv1221_at	0.803889	0.999818	-0.0415467	-0.04864	13.0648	12.9801	13.0181	12.9732	13.0139	12.9801	12.9143	12.8337	12.8082	ALTERNATIVE RNA POLYMERASE SIGMA FACTOR SIGE	Rv1221	sigE	O06289
Rv3719_at	0.669055	0.999818	-0.0415367	0.0135733	11.2298	11.2435	11.225	11.3706	11.2716	11.3525	11.3567	11.3174	11.4204	CONSERVED HYPOTHETICAL PROTEIN	Rv3719		O69686
Rv1092c_at	0.587844	0.999818	-0.04144	0.0291967	10.9766	11.0403	11.044	11.1228	10.8893	11.044	11.044	11.0895	11.143	Probable pantothenate kinase coaA (Pantothenic acid kinase)	Rv1092c	coaA	P63810
Rv1167c_at	0.806235	0.999818	-0.04131	-0.0416267	11.2385	11.261	11.2207	11.2063	11.0724	11.1083	11.0902	11.0776	11.081	PROBABLE TRANSCRIPTIONAL REGULATORY PROTEIN	Rv1167c		O50423
Rv0881_at	0.608545	0.999818	-0.041256	-0.101559	8.76244	8.73938	8.64972	8.69763	8.79321	8.64972	8.64972	8.45344	8.50568	POSSIBLE RRNA METHYLTRANSFERASE (RRNA METHYLASE)	Rv0881		Q10543
Rv2275_at	0.255249	0.999818	-0.0412367	0.0260133	12.8713	12.8281	12.8222	12.8222	12.7246	12.8455	12.7682	12.7852	12.872	CONSERVED HYPOTHETICAL PROTEIN	Rv2275		Q50688
Rv3694c_at	0.799824	0.999818	-0.04121	-0.03087	11.5521	11.5222	11.4536	11.4967	11.4824	11.5521	11.6699	11.5906	11.6204	POSSIBLE CONSERVED TRANSMEMBRANE PROTEIN	Rv3694c		O69662
Rv0042c_at	0.273069	0.999818	-0.0411267	-0.0105367	12.2122	12.2243	12.2228	12.284	12.2216	12.2286	12.2445	12.1714	12.2577	POSSIBLE TRANSCRIPTIONAL REGULATORY PROTEIN (PROBABLY MARR-FAMILY)	Rv0042c		P71699
Rv3652_at	0.647171	0.999818	-0.0410983	0.020927	9.14252	9.24303	9.21814	9.23404	9.00682	9.18857	9.20575	9.20916	9.23838	PE-PGRS FAMILY-RELATED PROTEIN	Rv3652	PE_PGRS60	Q6MWV1
Rv2190c_at	0.614679	0.999818	-0.04108	-0.03101	13.161	13.1584	13.1675	13.3172	13.1966	13.2112	13.1902	13.1902	13.1967	CONSERVED HYPOTHETICAL PROTEIN	Rv2190c		P67473
Rv1740_at	0.289931	0.999818	-0.0410423	-0.112978	10.0489	10.0044	9.94232	10.0284	9.90732	9.84835	9.8582	9.90064	9.80589	CONSERVED HYPOTHETICAL PROTEIN, ANTITOXIN	Rv1740		P71998
Rv2024c_at	0.583444	0.999818	-0.041023	0.003747	9.95435	10.0268	9.98505	10.0156	9.94981	10.0127	10.0991	9.96939	10.0825	CONSERVED HYPOTHETICAL PROTEIN	Rv2024c		O53470
Rv0574c_at	0.91673	0.999818	-0.0409573	-0.0489413	6.41001	6.31693	6.33629	6.31693	6.55339	6.2386	6.31171	6.04545	6.31693	CONSERVED HYPOTHETICAL PROTEIN	Rv0574c		O53771
Rv0518_at	0.776895	0.999818	-0.0409567	-0.0438467	10.5356	10.5675	10.5392	10.5717	10.4849	10.5146	10.4506	10.3825	10.3725	POSSIBLE EXPORTED PROTEIN	Rv0518		O33363
Rv2023A_at	0.64419	0.999818	-0.04095	-0.0441133	10.3582	10.3232	10.2267	10.3946	10.2839	10.3582	10.3663	10.3892	10.4019	HYPOTHETICAL PROTEIN	Rv2023A
Rv0439c_at	0.891581	0.999818	-0.04089	-0.0801277	10.4093	10.4373	10.419	10.3006	10.171	10.1284	10.0584	10.0373	9.98051	PROBABLE DEHYDROGENASEREDUCTASE	Rv0439c		O53726
Rv0108c_at	0.406629	0.999818	-0.04086	-0.0931167	13.4552	13.4454	13.3508	13.4508	13.3562	13.3151	13.2912	13.2729	13.2519	HYPOTHETICAL PROTEIN	Rv0108c		O53630
Rv2342_at	0.6254	0.999818	-0.04084	-0.06081	10.7718	10.8943	10.7571	10.827	10.6709	10.7115	10.7761	10.6871	10.7238	CONSERVED HYPOTHETICAL PROTEIN	Rv2342		P95238
MTB000022_at	0.926593	0.999818	-0.0407977	-0.071695	10.1752	10.0773	10.0482	10.1003	9.97217	9.956	9.63411	9.7377	9.69028	tRNA-Ala	MTB000022	alaV
Rv1052_at	0.677983	0.999818	-0.0407777	0.0640273	9.43804	9.38506	9.54378	9.55276	9.40733	9.62473	9.67281	9.74889	9.68719	HYPOTHETICAL PROTEIN	Rv1052		O53400
Rv3466_at	0.798191	0.999818	-0.0407563	0.020207	9.884	9.95196	9.91588	10.13	9.8503	10.0549	9.98954	10.079	10.0934	CONSERVED HYPOTHETICAL PROTEIN	Rv3466		O06331
Rv1204c_at	0.839364	0.999818	-0.0407423	-0.0653037	9.17505	9.28782	9.31542	9.21955	9.1873	9.06558	9.17811	8.97536	8.99579	CONSERVED HYPOTHETICAL PROTEIN	Rv1204c		O05305
Rv0857_at	0.783186	0.999818	-0.0406467	-0.0409733	10.5688	10.4867	10.4527	10.5758	10.5049	10.5688	10.6351	10.6662	10.6353	CONSERVED HYPOTHETICAL PROTEIN	Rv0857		O53869
Rv2461c_at	0.0607991	0.999818	-0.04054	-0.164253	13.1001	13.1613	13.0331	13.1772	13.087	12.9833	13.1044	13.0117	12.8725	PROBABLE ATP-DEPENDENT CLP PROTEASE PROTEOLYTIC SUBUNIT 1 CLPP1 (ENDOPEPTIDASE CLP)	Rv2461c	clpP1	P0A526
Rv0619_at	0.845853	0.999818	-0.040518	-0.0269827	6.03043	5.85307	5.78951	5.85307	5.87193	5.97609	5.81612	5.85307	5.85307	PROBABLE GALACTOSE-1-PHOSPHATE URIDYLYLTRANSFERASE GALTB [SECOND PART]	Rv0619	galTb	Q79FY3
Rv3774_at	0.669823	0.999818	-0.0404733	-0.0388933	12.6843	12.7693	12.6786	12.7635	12.6321	12.6677	12.6707	12.5956	12.6554	POSSIBLE ENOYL-CoA HYDRATASE ECHA21 (ENOYL HYDRASE) (UNSATURATED ACYL-CoA HYDRATASE) (CROTONASE)	Rv3774	echA21	P75019
Rv2207_at	0.81809	0.999818	-0.040397	-0.072373	9.86789	9.94754	9.86504	10.0515	9.67358	9.70479	9.71596	9.89299	9.84835	Probablenicotinate-nucleotide-dimethylbenzimidazol phosphoribosyltransferase CobT	Rv2207	cobT	P63841
Rv0033_at	0.9701	0.999818	-0.0403713	-0.0658897	10.0928	10.159	9.88136	9.93181	9.78163	9.84365	9.40778	9.3707	9.50975	PROBABLE ACYL CARRIER PROTEIN ACPA (ACP)	Rv0033	acpA	P71603
Rv3059_at	0.181244	0.999818	-0.0402567	-0.265373	11.1697	11.2594	11.0166	11.1449	11.0953	10.7874	10.996	10.835	10.7105	PROBABLE CYTOCHROME P450 136 CYP136	Rv3059	cyp136	P95099
Rv2437_at	0.786543	0.999818	-0.040218	0.0266833	5.88638	5.94693	6.05127	6.17328	5.83108	6.00223	5.9161	6.07709	6.00231	CONSERVED TRANSMEMBRANE PROTEIN	Rv2437		P71912
Rv2962c_at	0.909968	0.999818	-0.0401133	-0.0961847	10.0113	10.1845	10.1506	10.0387	10.0503	9.88293	9.83397	9.52886	9.56196	POSSIBLE GLYCOSYL TRANSFERASE	Rv2962c		P95130
Rv3818_at	0.925347	0.999818	-0.0400467	-0.0286533	11.4581	11.4909	11.4843	11.4081	11.3697	11.3354	11.2847	11.1702	11.2454	HYPOTHETICAL PROTEIN	Rv3818		O07805
Rv2861c_at	0.00243464	0.633007	-0.04001	-0.206383	12.5105	12.4689	12.2994	12.4585	12.3948	12.2799	12.4328	12.418	12.2033	PROBABLE METHIONINE AMINOPEPTIDASE MAPB (MAP) (PEPTIDASE M)	Rv2861c	mapB	P0A5J2
putative2869627_at	0.571505	0.999818	-0.03999	-0.03586	10.919	10.9515	10.8962	10.9378	10.8899	10.8799	10.8965	10.792	10.8696	similar to: MT2625, MtubF_01002636, MtubC_01002404
Rv3009c_at	0.00214177	0.633007	-0.03995	-0.353337	11.8796	11.9382	11.6427	11.8921	11.8189	11.5315	11.8996	11.7943	11.4371	PROBABLE GLUTAMYL-TRNA(GLN) AMIDOTRANSFERASE (SUBUNIT B) GATB (Glu-ADT SUBUNIT B)	Rv3009c	gatB	P64199
Rv2605c_at	0.404717	0.999818	-0.0398933	-0.0166033	11.6615	11.6165	11.6393	11.6377	11.5695	11.649	11.605	11.5984	11.566	PROBABLE ACYL-CoA THIOESTERASE II TESB2 (TEII)	Rv2605c	tesB2	O06209
Rv1198_s_at	0.0225005	0.999818	-0.0398233	-0.0297433	14.3582	14.3262	14.3262	14.3703	14.3008	14.3262	14.3344	14.3164	14.3212	PUTATIVE ESAT-6 LIKE PROTEIN ESXL (ESAT-6 LIKE PROTEIN 4)	Rv1198	esxL	O05300
Rv3157_at	0.796676	0.999818	-0.03974	-0.000633333	12.5459	12.5193	12.5127	12.6177	12.4922	12.5595	12.62	12.6529	12.7095	PROBABLE NADH DEHYDROGENASE I (CHAIN M) NUOK (NADH-UBIQUINONE OXIDOREDUCTASE CHAIN M)	Rv3157	nuoM	O53307
Rv3118_a_at	0.638692	0.999818	-0.0396533	-0.0575067	13.0932	13.0836	13.0101	13.0509	13.066	13.0101	13.0024	12.8779	12.9537	CONSERVED HYPOTHETICAL PROTEIN SSEC1	Rv3118	sseC1	Q7D986
Rv2361c_at	0.850393	0.999818	-0.0396367	-0.01512	10.0932	10.0813	10.1738	10.2788	10.0752	10.1385	10.1738	10.2704	10.1881	LONG (C50) CHAIN Z-ISOPRENYL DIPHOSPHATE SYNTHASE (Z-DECAPRENYL DIPHOSPHATE SYNTHASE)	Rv2361c	uppS	P60479
Rv2784c_at	0.326497	0.999818	-0.0395767	0.02676	11.9943	11.9571	11.9612	11.9961	11.9179	12.1023	12.0156	12.0122	12.0228	PROBABLE LIPOPROTEIN LPPU	Rv2784c	lppU	O33326
Rv3510c_at	0.466162	0.999818	-0.03947	-0.0719433	10.7182	10.7468	10.6733	10.6594	10.5829	10.5903	10.6586	10.5882	10.5568	CONSERVED HYPOTHETICAL PROTEIN	Rv3510c		O53555
Rv3017c_at	0.76158	0.999818	-0.039438	-0.088486	8.45109	8.71034	8.49101	8.65772	8.2983	8.35998	8.45873	8.44058	8.45109	ESAT-6 LIKE PROTEIN ESXQ (TB12.9) (ESAT-6 LIKE PROTEIN 8)	Rv3017c	esxQ	P64091
MTB000036_at	0.529142	0.999818	-0.0394373	-0.143682	8.15866	8.10549	8.1597	8.21242	8.03959	7.92246	7.90296	8.01065	7.76084	tRNA-Leu	MTB000036	leuW
Rv0991c_at	0.992085	0.999818	-0.03943	-0.02506	11.3686	11.6262	11.5561	11.2779	11.22	11.0496	10.9146	10.5965	10.8803	CONSERVED HYPOTHETICAL SERINE RICH PROTEIN	Rv0991c		O05574
Rv3732_at	0.730464	0.999818	-0.0394033	-0.0374733	10.2515	10.3381	10.3412	10.3755	10.2241	10.3053	10.4135	10.3602	10.2816	CONSERVED HYPOTHETICAL PROTEIN	Rv3732		O69699
Rv0908_at	0.245608	0.999818	-0.0393567	-0.0371333	10.6672	10.6264	10.6226	10.6226	10.5785	10.5726	10.6072	10.574	10.5903	PROBABLE METAL CATION TRANSPORTER ATPASE P-TYPE CTPE	Rv0908	ctpE	P0A504
Rv3889c_at	0.752341	0.999818	-0.0393397	-0.127894	9.75094	9.93533	9.76624	9.79287	9.67873	9.53669	9.55513	9.36687	9.41232	HYPOTHETICAL PROTEIN	Rv3889c		O05455
Rv1639c_at	0.596188	0.999818	-0.0392833	-0.00311	12.3478	12.2961	12.3362	12.4276	12.2889	12.344	12.3146	12.3872	12.4006	CONSERVED HYPOTHETICAL MEMBRANE PROTEIN	Rv1639c		P94973
Rv2183c_at	0.525458	0.999818	-0.0392733	-0.00671667	10.8306	10.818	10.7898	10.8091	10.7462	10.7834	10.7436	10.7013	10.7898	CONSERVED HYPOTHETICAL PROTEIN	Rv2183c		O53517
Rv1721c_at	0.929324	0.999818	-0.0392347	-0.02612	8.41056	8.44275	8.49738	8.5419	8.34864	8.36819	8.23023	8.2736	8.23876	CONSERVED HYPOTHETICAL PROTEIN, ANTITOXIN	Rv1721c		P71979
Rv3324A_at	0.473745	0.999818	-0.0391927	0.0254673	6.29116	6.3284	6.30952	6.29116	6.13018	6.2758	6.23689	6.24306	6.31029	PROBABLE FRAGMENT OF PTERIN-4-ALPHA-CARBINOLAMINE DEHYDRATASE MOAB3 (PHS) (4-ALPHA-HYDROXY-TETRAHYDROPTERIN DEHYDRATASE) (PTERIN-4-A-CARBINOLAMINE DEHYDRATASE) (PHENYLALANINE HYDROXYLASE-STIMULATING PROTEIN) (PHS) (PTERIN CARBINOLAMINE DEHYDRATASE) (PCD)	Rv3324A
Rv3292_at	0.762343	0.999818	-0.03915	-0.141943	10.9489	11.0483	10.9507	10.8694	10.7637	10.599	10.6131	10.502	10.4559	CONSERVED HYPOTHETICAL PROTEIN	Rv3292		P65065
Rv3921c_at	0.735018	0.999818	-0.0391367	0.0450567	12.3745	12.2838	12.3475	12.4542	12.3307	12.519	12.5011	12.5979	12.5985	PROBABLE CONSERVED TRANSMEMBRANE PROTEIN	Rv3921c		P65626
Rv3913_at	0.928742	0.999818	-0.03909	-0.0527367	11.7652	11.8451	11.7605	11.7088	11.6299	11.6265	11.52	11.4017	11.4488	PROBABLE THIOREDOXIN REDUCTASE TRXB2 (TRXR) (TR)	Rv3913	trxB2	P52214
Rv2973c_at	0.963006	0.999818	-0.03902	0.00566433	9.39144	9.18429	9.30923	9.54849	9.33202	9.45154	9.48264	9.78921	9.67881	PROBABLE ATP-DEPENDENT DNA HELICASE RECG	Rv2973c	recG	P64322
Rv0739_at	0.914729	0.999818	-0.0389913	0.00755267	8.75065	8.76172	8.80359	8.64533	8.69572	8.69039	8.59091	8.41248	8.51557	CONSERVED HYPOTHETICAL PROTEIN	Rv0739		O53802
Rv3492c_at	0.0849261	0.999818	-0.0389567	0.0194633	11.3937	11.3937	11.3973	11.3805	11.322	11.4375	11.3959	11.3376	11.3937	CONSERVED HYPOTHETICAL MCE ASSOCIATED PROTEIN	Rv3492c		O06355
Rv2111c_at	0.78604	0.999818	-0.03894	-0.0472267	11.6367	11.6493	11.5926	11.7779	11.5327	11.5799	11.5018	11.6177	11.6023	CONSERVED HYPOTHETICAL PROTEIN	Rv2111c		O33246
Rv0402c_at	0.138295	0.999818	-0.038895	0.0582747	9.11605	9.12389	9.10995	9.10282	9.01216	9.13055	9.04784	9.01397	9.20103	PROBABLE CONSERVED TRANSMEMBRANE TRANSPORT PROTEIN MMPL1	Rv0402c	mmpL1	P95211
Rv1513_at	0.758999	0.999818	-0.0388767	-0.04458	10.5114	10.608	10.5114	10.6301	10.5114	10.5131	10.4858	10.3913	10.4691	CONSERVED HYPOTHETICAL PROTEIN	Rv1513		P71792
Rv0011c_at	0.431839	0.999818	-0.03887	-0.0181833	12.7294	12.727	12.7135	12.7358	12.6548	12.6991	12.6764	12.6432	12.6744	PROBABLE CONSERVED TRANSMEMBRANE PROTEIN	Rv0011c		P67376
Rv2896c_at	0.365807	0.999818	-0.0388653	-0.0975173	7.34825	7.4092	7.36479	7.42725	7.29606	7.37332	7.50923	7.46288	7.25408	CONSERVED HYPOTHETICAL PROTEIN	Rv2896c		Q10817
Rv3823c_at	0.81404	0.999818	-0.0388133	0.00118333	11.0144	10.945	10.9661	11.0872	11.04	11.0462	11.1018	11.102	11.1946	PROBABLE CONSERVED INTEGRAL MEMBRANE TRANSPORT PROTEIN MMPL8	Rv3823c	mmpL8	O07800
Rv2910c_at	0.513275	0.999818	-0.0387697	-0.120391	9.28037	9.40202	9.22889	9.38745	9.2397	9.18099	9.16783	9.07762	9.0646	CONSERVED HYPOTHETICAL PROTEIN	Rv2910c		P65053
Rv2377c_at	0.791779	0.999818	-0.03875	-0.06496	10.4491	10.5161	10.4906	10.5107	10.3436	10.3205	10.305	10.289	10.259	PUTATIVE CONSERVED PROTEIN MBTH	Rv2377c	mbtH	O05821
Rv3190c_at	0.488457	0.999818	-0.0387367	0.0313633	10.4645	10.5948	10.5752	10.6337	10.4561	10.627	10.565	10.4961	10.5551	HYPOTHETICAL PROTEIN	Rv3190c		O53336
Rv2854_at	0.888682	0.999818	-0.0385963	-0.0630463	8.86849	9.07306	8.83215	8.87358	8.60962	8.73566	8.72254	8.66614	8.70766	HYPOTHETICAL PROTEIN	Rv2854		O05805
Rv0632c_at	0.584328	0.999818	-0.03854	-0.04956	13.0076	12.9659	12.9249	12.951	12.9027	12.9249	12.8759	12.8502	12.836	PROBABLE ENOYL-CoA HYDRATASE ECHA3 (ENOYL HYDRASE) (UNSATURATED ACYL-CoA HYDRATASE) (CROTONASE)	Rv0632c	echA3	P96907
Rv3328c_at	0.697591	0.999818	-0.0385263	0.020696	9.75023	9.75666	9.79783	9.87025	9.73524	9.79936	9.87775	9.89075	9.96312	PROBABLE ALTERNATIVE RNA POLYMERASE SIGMA FACTOR (FRAGMENT) SIGJ	Rv3328c	sigJ	O53378
Rv1367c_at	0.482806	0.999818	-0.0384537	0.0138433	10.0422	10.0944	10.1289	10.0666	10.0202	10.0166	10.0847	9.96345	10.0895	CONSERVED HYPOTHETICAL PROTEIN	Rv1367c		Q11037
Rv3886c_at	0.358172	0.999818	-0.0384533	-0.0162333	10.3846	10.3846	10.3846	10.441	10.3181	10.3923	10.3846	10.3921	10.3846	PROBABLE ALANINE AND PROLINE RICH MEMBRANE-ANCHORED MYCOSIN MYCP2 (SERINE PROTEASE) (SUBTILISIN-LIKE PROTEASE) (SUBTILASE-LIKE) (MYCOSIN-2)	Rv3886c	mycP2	O05458
Rv2501c_at	0.414124	0.999818	-0.0384413	0.0271323	9.57455	9.6102	9.60104	9.57597	9.48046	9.60516	9.6565	9.60104	9.68222	PROBABLE ACETYL-PROPIONYL-COENZYME A CARBOXYLASE ALPHA CHAIN (ALPHA SUBUNIT) ACCA1: BIOTIN CARBOXYLASE + BIOTIN CARBOXYL CARRIER PROTEIN (BCCP)	Rv2501c	accA1	P0A508
Rv1331_at	0.0583209	0.999818	-0.0384133	0.00348667	12.0997	12.0949	12.124	12.145	12.093	12.1335	12.1171	12.0586	12.1148	CONSERVED HYPOTHETICAL PROTEIN	Rv1331		P67647
Rv2507_at	0.90528	0.999818	-0.0383867	-0.00325333	11.7203	11.7425	11.6946	11.7545	11.5096	11.6019	11.4716	11.5792	11.6403	POSSIBLE CONSERVED PROLINE RICH MEMBRANE PROTEIN	Rv2507		O06170
Rv3717_at	0.272556	0.999818	-0.03837	0.00458667	11.799	11.8063	11.8149	11.8311	11.7128	11.8191	11.8063	11.8022	11.8161	CONSERVED HYPOTHETICAL PROTEIN	Rv3717		O69684
Rv1324_at	0.781317	0.999818	-0.0383533	0.00542	12.2787	12.2321	12.2916	12.4083	12.3174	12.3684	12.3991	12.4216	12.4424	POSSIBLE THIOREDOXIN	Rv1324		P64807
Rv0789c_at	0.806749	0.999818	-0.0383177	-0.031116	9.13493	9.05361	9.02352	9.11246	9.04756	9.06995	8.93055	8.96182	8.99113	HYPOTHETICAL PROTEIN	Rv0789c		P71842
Rv2076c_at	0.5254	0.999818	-0.0382273	-0.0341383	9.66799	9.66799	9.67656	9.74205	9.59344	9.63953	9.67645	9.71038	9.66799	HYPOTHETICAL PROTEIN	Rv2076c		P64931
Rv0361_at	0.908554	0.999818	-0.0382067	-0.04114	11.5688	11.6461	11.5735	11.6627	11.4193	11.4238	11.3563	11.4078	11.467	PROBABLE CONSERVED MEMBRANE PROTEIN	Rv0361		O06311
Rv0433_at	0.325648	0.999818	-0.03818	-0.0427667	11.5494	11.4851	11.4548	11.556	11.5108	11.5502	11.5567	11.5516	11.5288	CONSERVED HYPOTHETICAL PROTEIN	Rv0433		P64693
Rv2542_at	0.542761	0.999818	-0.0381233	-0.02342	10.7508	10.7468	10.7561	10.8102	10.7515	10.7424	10.8399	10.7882	10.8321	CONSERVED HYPOTHETICAL PROTEIN	Rv2542		P95011
Rv1749c_at	0.966487	0.999818	-0.03812	-0.0371567	10.8802	11.0386	11.0125	10.9046	10.7786	10.7481	10.6801	10.5334	10.5928	POSSIBLE INTEGRAL MEMBRANE PROTEIN	Rv1749c		O65935
Rv0734_at	0.598594	0.999818	-0.0380933	-0.0274833	11.593	11.6021	11.5243	11.5424	11.4633	11.5595	11.5516	11.5074	11.5209	PROBABLE METHIONINE AMINOPEPTIDASE MAPA (MAP) (PEPTIDASE M) (MetAP)	Rv0734	mapA	Q7D9D5
Rv2957_at	0.394737	0.999818	-0.0380267	0.0915367	10.4442	10.5618	10.5799	10.6021	10.4494	10.6308	10.693	10.614	10.8033	POSSIBLE GLYCOSYL TRANSFERASE	Rv2957		P0A599
Rv0365c_at	0.0229585	0.999818	-0.0380037	0.125978	9.56366	9.54785	9.70859	9.61799	9.63556	9.80795	9.69138	9.5756	9.73442	CONSERVED HYPOTHETICAL PROTEIN	Rv0365c		O06315
Rv2139_at	0.612026	0.999818	-0.0379067	-0.0477067	11.3655	11.3957	11.3277	11.4528	11.2549	11.3581	11.3242	11.3781	11.3136	Probable dihydroorotate dehydrogenase PyrD	Rv2139	pyrD	P65908
Rv2160c_s_at	0.5654	0.999818	-0.0377467	-0.107393	12.2961	12.1033	12.1275	12.2032	12.1297	12.0024	11.9324	12.0854	11.9796	CONSERVED HYPOTHETICAL PROTEIN	Rv2160c		O06217
Rv0131c_at	0.963544	0.999818	-0.0377093	-0.0368167	10.3163	10.3724	10.301	10.1828	10.2763	10.1719	10.1039	9.84113	10.0196	PROBABLE ACYL-CoA DEHYDROGENASE FADE1	Rv0131c	fadE1	P96808
Rv1551_at	0.460483	0.999818	-0.0376737	0.067753	7.13151	6.98968	7.0814	7.10513	7.0748	7.19222	7.15921	7.21835	7.3255	Possible acyltransferase plsB1	Rv1551	plsB1	P65734
AFFX-BioC-5_at	0.752294	0.999818	-0.037668	-0.00472733	4.78084	4.85022	4.8873	4.85022	4.80563	4.83584	4.98879	4.851	4.88251
Rv0078A_at	0.0835616	0.999818	-0.0376533	0.00417667	10.8598	10.7933	10.8536	10.8722	10.8517	10.8868	10.8598	10.834	10.8641	HYPOTHETICAL PROTEIN	Rv0078A		Q8VKS0
Rv1841c_at	0.844777	0.999818	-0.037625	0.0516723	9.80693	9.77601	9.75427	9.92992	9.60706	9.89	9.8721	10.113	10.1197	CONSERVED HYPOTHETICAL MEMBRANE PROTEIN	Rv1841c		Q50593
Rv0121c_at	0.725686	0.999818	-0.0375997	0.01612	8.25896	8.33165	8.27383	8.24269	8.05733	8.23323	8.19973	8.19961	8.24269	CONSERVED HYPOTHETICAL PROTEIN	Rv0121c		O07171
Rv0061_at	0.683376	0.999818	-0.0375463	0.0230877	9.10351	9.13673	9.21444	9.28741	9.19934	9.27611	9.32868	9.27088	9.2983	HYPOTHETICAL PROTEIN	Rv0061		O53606
Rv3337_at	0.803658	0.999818	-0.0374903	-0.056735	9.2139	9.21633	9.24404	9.34572	9.06937	9.06747	9.11974	9.28119	9.19764	CONSERVED HYPOTHETICAL PROTEIN	Rv3337		O53387
Rv3220c_at	0.597948	0.999818	-0.0373933	0.04419	11.2921	11.1646	11.22	11.247	11.2348	11.3458	11.3443	11.3718	11.4502	PROBABLE TWO COMPONENT SENSOR KINASE	Rv3220c		O05846
Rv3619c_s_at	0.0438726	0.999818	-0.03726	-0.0363433	14.3538	14.3344	14.3121	14.3818	14.3057	14.3237	14.343	14.3267	14.3337	PUTATIVE ESAT-6 LIKE PROTEIN ESXV (ESAT-6 LIKE PROTEIN 1)	Rv3619c	esxV	P96364
Rv3198A_at	0.830237	0.999818	-0.03724	-0.03858	12.071	12.1476	12.127	12.1169	12.071	12.0696	12.0671	11.9247	11.9427	POSSIBLE GLUTAREDOXIN PROTEIN	Rv3198A		Q8VJ51
Rv1093_at	0.304948	0.999818	-0.0371667	0.0225667	12.5591	12.5226	12.5591	12.4874	12.5045	12.5701	12.6246	12.5325	12.6096	Probable Serine hydroxymethyltransferase 1 glyA1	Rv1093	glyA1	O53441
AFFX-DapX-5_at	0.510028	0.999818	-0.0371433	-0.0271933	11.2023	11.1815	11.2337	11.2478	11.2141	11.2514	11.264	11.2071	11.1475
Rv1892_at	0.856252	0.999818	-0.0371233	-0.0456633	10.1613	10.2904	10.2278	10.3748	10.072	10.109	10.1322	10.1945	10.1945	PROBABLE MEMBRANE PROTEIN	Rv1892		O07740
Rv3456c_at	0.858652	0.999818	-0.0371167	0.0160533	12.9302	12.7363	12.9495	12.9574	13.0161	13.0065	13.0679	13.0918	13.0477	PROBABLE 50S RIBOSOMAL PROTEIN L17 RPLQ	Rv3456c	rplQ	P0A5V4
Rv3872_at	0.388805	0.999818	-0.0371033	0.0608067	12.6957	12.5994	12.6468	12.6468	12.4863	12.6928	12.567	12.7125	12.7523	PE FAMILY-RELATED PROTEIN	Rv3872	PE35	Q79F93
Rv1547_at	0.290588	0.999818	-0.03707	0.0207567	12.1433	12.138	12.1587	12.1728	12.0566	12.1463	12.0647	12.075	12.138	PROBABLE DNA POLYMERASE III (ALPHA CHAIN) DNAE1 (DNA NUCLEOTIDYLTRANSFERASE)	Rv1547	dnaE1	P63977
Rv3273_at	0.323101	0.999818	-0.03705	-0.0073	11.8804	11.8769	11.8804	11.8804	11.7954	11.8821	11.904	11.8813	11.8804	PROBABLE TRANSMEMBRANE CARBONIC ANHYDRASE (CARBONATE DEHYDRATASE) (CARBONIC DEHYDRATASE)	Rv3273		P96878
Rv0982_at	0.902604	0.999818	-0.0370333	0.0277	12.0437	11.9947	12.0717	12.1646	12.0275	12.1921	12.3261	12.4011	12.3538	TWO COMPONENT SENSOR KINASE MPRB	Rv0982	mprB	O53895
Rv1225c_at	0.916412	0.999818	-0.036874	0.00578667	8.93637	9.01431	8.97634	9.01431	8.79533	9.0141	9.14799	9.17841	9.12559	CONSERVED HYPOTHETICAL PROTEIN	Rv1225c		O33221
Rv3763_at	0.743589	0.999818	-0.03686	-0.117633	12.7126	12.7997	12.6844	12.6879	12.6305	12.5019	12.4718	12.3315	12.3331	19 KDA LIPOPROTEIN ANTIGEN PRECURSOR LPQH	Rv3763	lpqH	P0A5J0
Rv2021c_at	0.665295	0.999818	-0.0368467	-0.0809267	11.1159	11.169	11.0237	11.1172	10.9651	11.0211	10.9386	10.9271	10.8841	POSSIBLE TRANSCRIPTIONAL REGULATORY PROTEIN	Rv2021c		O53467
Rv1798_at	0.815545	0.999818	-0.03682	0.04762	11.4709	11.4256	11.4635	11.5654	11.4829	11.5937	11.7126	11.73	11.8346	CONSERVED HYPOTHETICAL PROTEIN	Rv1798		P63744
Rv3683_at	0.670314	0.999818	-0.03681	-0.0427833	12.1411	12.1547	12.1479	12.2384	12.0977	12.1313	12.0725	12.0893	12.0446	CONSERVED HYPOTHETICAL PROTEIN	Rv3683		O69651
Rv2089c_at	0.816994	0.999818	-0.036809	0.014469	7.40808	7.43596	7.57452	7.47627	7.31828	7.37523	7.32152	7.34121	7.29952	Probable dipeptidase PepE	Rv2089c	pepE	P65810
Rv3447c_at	0.952674	0.999818	-0.0367847	-0.0253027	6.80568	6.64135	6.7215	6.64135	6.81536	6.64135	6.5389	6.41887	6.54717	PROBABLE CONSERVED MEMBRANE PROTEIN	Rv3447c		O06264
Rv2005c_at	0.436673	0.999818	-0.0367767	-0.0480067	10.3706	10.4265	10.361	10.469	10.3712	10.3573	10.4623	10.3938	10.4395	CONSERVED HYPOTHETICAL PROTEIN	Rv2005c		P64921
Rv2785c_at	0.125082	0.999818	-0.03676	0.00689333	13.4086	13.3957	13.4277	13.4719	13.4147	13.4687	13.4315	13.3913	13.4363	PROBABLE 30S RIBOSOMAL PROTEIN S15 RPSO	Rv2785c	rpsO	P66429
Rv0450c_at	0.442314	0.999818	-0.0367433	0.0276667	10.5557	10.6493	10.6371	10.6371	10.6067	10.6781	10.6765	10.503	10.6371	PROBABLE CONSERVED TRANSMEMBRANE TRANSPORT PROTEIN MMPL4	Rv0450c	mmpL4	O53735
Rv2220_at	0.742026	0.999818	-0.0366967	-0.07815	13.3101	13.3635	13.2775	13.2699	13.2477	13.2477	13.2071	13.0659	13.0275	GLUTAMINE SYNTHETASE GLNA1 (GLUTAMINE SYNTHASE) (GS-I)	Rv2220	glnA1	P0A590
Rv0235c_at	0.886042	0.999818	-0.036669	-0.0637577	7.69107	7.6176	7.60129	7.73798	7.68289	7.59931	7.89949	7.91804	7.93666	PROBABLE CONSERVED TRANSMEMBRANE PROTEIN	Rv0235c		P96418
Rv2398c_at	0.946959	0.999818	-0.036653	0.030128	9.50775	9.39255	9.51056	9.71795	9.6119	9.71662	9.88501	9.99631	9.97392	PROBABLE SULFATE-TRANSPORT INTEGRAL MEMBRANE PROTEIN ABC TRANSPORTER CYSW	Rv2398c	cysW	P71746
Rv3409c_at	0.440449	0.999818	-0.0364633	-0.02868	11.1049	11.0854	11.0556	11.0958	11.0556	11.0556	11.0413	10.9916	11.0447	CHOLESTEROL OXIDASE CHOD (CHOLESTEROL-O2 OXIDOREDUCTASE)	Rv3409c	choD	Q57307
Rv3279c_at	0.548788	0.999818	-0.036459	0.0465267	7.78657	7.91921	7.9939	7.89802	7.71532	7.89802	7.95735	7.89802	7.88959	POSSIBLE BIFUNCTIONAL PROTEIN BIRA: BIOTIN OPERON REPRESSOR + BIOTIN--[ACETYL-COA-CARBOXYLASE] SYNTHETASE (BIOTIN--PROTEIN LIGASE)	Rv3279c	birA	P96884
Rv3395A_at	0.966753	0.999818	-0.0364333	0.012798	7.73574	7.91673	7.93524	7.74442	7.80854	7.78928	7.65529	7.30087	7.44932	PROBABLE MEMBRANE PROTEIN	Rv3395A		Q6MWX4
Rv3858c_at	0.0447202	0.999818	-0.0364133	0.12273	11.8192	11.8328	11.9333	11.9242	11.765	12.0193	11.8784	11.9147	12.0373	PROBABLE NADH-DEPENDENT GLUTAMATE SYNTHASE (SMALL SUBUNIT) GLTD (L-GLUTAMATE SYNTHASE) (L-GLUTAMATE SYNTHETASE) (NADH-GLUTAMATE SYNTHASE) (GLUTAMATE SYNTHASE (NADH)) (GLTS BETA CHAIN) (NADPH-GOGAT)	Rv3858c	gltD	P96219
Rv3779_at	0.651254	0.999818	-0.0363373	0.0417333	10.1447	10.2469	10.1719	10.1836	9.97493	10.1891	10.0226	10.02	10.1151	PROBABLE CONSERVED TRANSMEMBRANE PROTEIN ALANINE AND LEUCINE RICH	Rv3779		P72045
Rv0705_at	0.792744	0.999818	-0.0362633	0.00613333	13.7658	13.6802	13.7403	13.8145	13.7124	13.8291	13.8267	13.9056	13.8559	PROBABLE 30S RIBOSOMAL PROTEIN S19 RPSS	Rv0705	rpsS	P0A5X4
MTB000057_at	0.563401	0.999818	-0.03626	-0.168853	11.237	11.0655	11.1003	11.2659	11.2434	11.0655	10.8802	10.9654	10.7107	tRNA-His	MTB000057	hisT
Rv1312_at	0.704134	0.999818	-0.0362367	0.01462	12.4574	12.4642	12.4935	12.5631	12.462	12.5344	12.603	12.5886	12.6394	CONSERVED HYPOTHETICAL SECRETED PROTEIN	Rv1312		Q10620
Rv2425c_at	0.823067	0.999818	-0.0362333	0.00549667	10.2063	10.2423	10.1771	10.3129	10.1149	10.2492	10.2632	10.3164	10.3725	CONSERVED HYPOTHETICAL PROTEIN	Rv2425c		P71923
Rv0828c_at	0.845689	0.999818	-0.03622	-0.0345717	6.97311	6.8673	6.77225	6.88575	6.95375	7.00932	6.88575	6.81491	6.85933	POSSIBLE DEAMINASE	Rv0828c		O53839
Rv0500A_at	0.878057	0.999818	-0.0361567	-0.0204833	12.0605	12.0466	12.0591	12.0296	11.9545	12.0001	11.9048	11.8853	11.8742	CONSERVED HYPOTHETICAL PROTEIN	Rv0500A		Q8VKK5
Rv2561_at	0.737348	0.999818	-0.0360867	-0.0892233	11.2237	11.3062	11.2224	11.2474	11.1863	11.1236	11.0922	10.9624	10.9495	CONSERVED HYPOTHETICAL PROTEIN	Rv2561		Q50737
Rv1237_at	0.862652	0.999818	-0.0360867	-0.00667667	10.1214	10.2309	10.097	10.2025	10.0257	10.1152	10.0476	10.0067	10.1392	PROBABLE SUGAR-TRANSPORT INTEGRAL MEMBRANE PROTEIN ABC TRANSPORTER SUGB	Rv1237	sugB	O50453
MTB000046_at	0.516064	0.999818	-0.0358733	-0.285337	8.11842	7.8565	7.8565	8.06018	7.99902	7.73777	7.4525	7.66796	7.18082	leu-tRNA	MTB000046	leuU
Rv3237c_at	0.323593	0.999818	-0.0358533	-0.0217733	10.2041	10.2041	10.2227	10.2636	10.1593	10.2041	10.2285	10.2252	10.2041	CONSERVED HYPOTHETICAL PROTEIN	Rv3237c		O05882
Rv2173_at	0.883246	0.999818	-0.0358333	-0.02277	10.5225	10.6076	10.6325	10.633	10.4209	10.4667	10.4863	10.5058	10.4742	PROBABLE GERANYLGERANYL PYROPHOSPHATE SYNTHETASE IDSA2 (GGPPSASE) (GGPP SYNTHETASE) (GERANYLGERANYL DIPHOSPHATE SYNTHASE)	Rv2173	idsA2	O53507
Rfam965767_at	0.278566	0.999818	-0.0358133	-0.105503	13.6708	13.6204	13.5582	13.6308	13.5709	13.5582	13.5274	13.5303	13.3962	ydaO/yuaA leader	AL123456
Rv2264c_at	0.352357	0.999818	-0.0357647	-0.0920747	8.82685	8.67238	8.69595	8.70251	8.6545	8.6545	8.6545	8.74968	8.55718	conserved hypothetical proline rich protein	Rv2264c		O53538
Rv0276_at	0.456159	0.999818	-0.0357233	-0.15673	10.8449	10.9278	10.7941	10.8949	10.802	10.7644	10.7293	10.6322	10.4405	CONSERVED HYPOTHETICAL PROTEIN	Rv0276		O53682
Rv0858c_at	0.829893	0.999818	-0.0357233	-0.0402083	9.8381	9.8167	9.77434	9.72661	9.69638	9.69357	9.66633	9.6108	9.64251	PROBABLE AMINOTRANSFERASE	Rv0858c		O53870
Rv0132c_at	0.936882	0.999818	-0.035649	0.00651833	8.69642	8.81737	8.81239	8.81167	8.57033	8.61092	8.48555	8.499	8.58989	PUTATIVE F420-DEPENDENT GLUCOSE-6-PHOSPHATE DEHYDROGENASE FGD2	Rv0132c	fgd2	P96809
Rv1887_at	0.476753	0.999818	-0.03558	0.0228767	12.8089	12.7853	12.8183	12.8728	12.7874	12.8517	12.8752	12.8774	12.9555	HYPOTHETICAL PROTEIN	Rv1887		O07745
Rv3646c_at	0.713092	0.999818	-0.0355333	-0.0331967	11.7399	11.6651	11.6699	11.7687	11.7383	11.7526	11.8063	11.8049	11.7929	DNA TOPOISOMERASE I TOPA (OMEGA-PROTEIN) (RELAXING ENZYME) (UNTWISTING ENZYME) (SWIVELASE) (TYPE I DNA TOPOISOMERASE) (NICKING-CLOSING ENZYME) (TOPO I)	Rv3646c	topA	P0A620
Rv2721c_at	0.250021	0.999818	-0.03551	0.0331067	11.7472	11.7812	11.8535	11.7712	11.7189	11.7689	11.7597	11.6714	11.7551	POSSIBLE CONSERVED TRANSMEMBRANE ALANINE AND GLYCINE RICH PROTEIN	Rv2721c		O07219
Rv2645_at	0.399167	0.999818	-0.0354437	-0.0855733	9.89425	9.84599	9.80296	9.97241	9.87963	9.90077	9.99455	10.0293	9.90077	HYPOTHETICAL PROTEIN	Rv2645		P71944
Rv2331_at	0.920652	0.999818	-0.035434	-0.00316067	9.75969	9.67683	9.65413	9.86114	9.7276	9.90529	9.82926	9.93937	9.88119	HYPOTHETICAL PROTEIN	Rv2331		P0A5G3
Rv1686c_at	0.719094	0.999818	-0.035401	-0.0737917	8.46788	8.57413	8.55286	8.538	8.43486	8.37675	8.43881	8.3295	8.29372	PROBABLE CONSERVED INTEGRAL MEMBRANE PROTEIN ABC TRANSPORTER	Rv1686c		O33188
Rv2284_at	0.955076	0.999818	-0.03532	-0.0230733	10.9088	11.0288	10.9832	10.9122	10.8302	10.8302	10.7785	10.6347	10.717	Probable esterase LipM	Rv2284	lipM	Q50681
Rv3099c_at	0.192776	0.999818	-0.0353167	-0.0521433	11.4948	11.4917	11.4322	11.5122	11.435	11.4178	11.4442	11.4184	11.4447	CONSERVED HYPOTHETICAL PROTEIN	Rv3099c		O05777
Rv2475c_at	0.785686	0.999818	-0.0353033	-0.00438333	11.8605	11.7262	11.7769	11.8608	11.785	11.8437	11.8061	11.9103	11.8937	CONSERVED HYPOTHETICAL PROTEIN	Rv2475c		O53202
Rv1042c_a_at	0.766897	0.999818	-0.03524	0.01412	12.6041	12.6523	12.711	12.6443	12.6026	12.6026	12.5596	12.4474	12.5367	PROBABLE IS LIKE-2 TRANSPOSASE	Rv1042c		P96359
Rv2282c_at	0.487184	0.999818	-0.035223	-0.104214	7.98006	8.07132	7.86691	7.97094	7.84009	7.87136	7.85771	7.79163	7.7578	Probable transcription regulator (lysR family)	Rv2282c		P67667
Rv3482c_at	0.877173	0.999818	-0.0351633	-0.03969	11.1868	11.2567	11.1724	11.1912	11.0527	11.1132	11.0408	11.0039	11.0141	PROBABLE CONSERVED MEMBRANE PROTEIN	Rv3482c		O06345
Rv1122_at	0.319263	0.999818	-0.0351567	0.0140633	11.1505	11.2046	11.1862	11.1815	11.1136	11.1862	11.2233	11.1317	11.2251	PROBABLE 6-PHOSPHOGLUCONATE DEHYDROGENASE, DECARBOXYLATING GND2	Rv1122	gnd2	O06574
Rv3706c_at	0.399847	0.999818	-0.03515	-0.0850033	12.8116	12.8552	12.756	12.8177	12.7393	12.6962	12.7275	12.6569	12.6496	CONSERVED HYPOTHETICAL PROLINE RICH PROTEIN	Rv3706c		O69674
Rv2313c_at	0.806539	0.999818	-0.03514	-0.02841	10.1309	10.0429	10.0891	10.1527	10.1619	10.1605	10.2424	10.2157	10.1911	HYPOTHETICAL PROTEIN	Rv2313c		P64993
Rv1311_at	0.232434	0.999818	-0.0350733	0.00326333	13.3587	13.3302	13.3573	13.3886	13.2997	13.3591	13.3591	13.3713	13.3998	PROBABLE ATP SYNTHASE EPSILON CHAIN ATPC	Rv1311	atpC	P63662
Rv0090_at	0.724573	0.999818	-0.0350607	-0.107509	7.84957	8.03524	7.76341	7.87306	7.7578	7.6889	7.6954	7.5198	7.64318	POSSIBLE MEMBRANE PROTEIN	Rv0090		P64683
Rv1504c_at	0.806527	0.999818	-0.0350283	0.0523723	9.55493	9.49841	9.49795	9.71499	9.6066	9.80014	9.75456	9.81439	9.88351	CONSERVED HYPOTHETICAL PROTEIN	Rv1504c		Q79FN2
Rv2343c_at	0.716924	0.999818	-0.0350267	0.0109067	10.3338	10.3323	10.3232	10.4415	10.2774	10.4002	10.3794	10.4398	10.464	PROBABLE DNA PRIMASE DNAG	Rv2343c	dnaG	P63962
Rv2756c_at	0.817539	0.999818	-0.034865	0.0434523	9.12355	9.35717	9.29648	9.372	9.18582	9.37193	9.54111	9.38908	9.49861	POSSIBLE TYPE I RESTRICTIONMODIFICATION SYSTEM DNA METHYLASE HSDM (M PROTEIN) (DNA METHYLTRANSFERASE)	Rv2756c	hsdM	O33298
Rv0856_at	0.153988	0.999818	-0.0348567	-0.0243	11.2434	11.224	11.224	11.2662	11.224	11.2126	11.224	11.181	11.2241	CONSERVED HYPOTHETICAL PROTEIN	Rv0856		O53868
Rv2202c_at	0.742387	0.999818	-0.03481	-5.33e-05	12.5153	12.5736	12.5439	12.5148	12.4269	12.5424	12.4929	12.4181	12.4365	ADENOSINE KINASE	Rv2202c	adoK	P83734
Rv3430c_at	0.681807	0.999818	-0.034694	0.050436	7.65021	7.62642	7.61451	7.65654	7.40694	7.62642	7.5709	7.7402	7.78802	POSSIBLE TRANSPOSASE	Rv3430c		O06247
Rv2069_at	0.66156	0.999818	-0.0346667	-0.0571467	13.0136	13.0514	12.9637	12.9885	12.9511	12.9119	12.927	12.8226	12.8821	PROBABLE RNA POLYMERASE SIGMA FACTOR, ECF SUBFAMILY, SIGC	Rv2069	sigC	P66809
Rv1307_at	0.0638866	0.999818	-0.0346267	-0.00331	13.4417	13.4141	13.4239	13.4282	13.3955	13.4239	13.4508	13.4073	13.4631	PROBABLE ATP SYNTHASE DELTA CHAIN ATPH	Rv1307	atpH	P0A500
Rv3331_at	0.94758	0.999818	-0.0344857	-0.0103637	9.37635	9.29589	9.2044	9.339	9.11421	9.39789	9.30579	9.50757	9.38775	PROBABLE SUGAR-TRANSPORT INTEGRAL MEMBRANE PROTEIN SUGI	Rv3331	sugI	O53381
Rv3894c_at	0.702249	0.999818	-0.0344613	-0.002759	9.92835	9.87403	9.90906	9.92835	9.99474	9.92835	9.92835	9.81289	9.93936	POSSIBLE CONSERVED MEMBRANE PROTEIN	Rv3894c		O05450
Rv1340_at	0.532746	0.999818	-0.0344067	0.02078	11.8201	11.8795	11.8697	11.965	11.8047	11.9142	11.9008	11.8986	11.9643	PROBABLE RIBONUCLEASE RPHA (RNase PH) (tRNA nucleotidyltransferase)	Rv1340	rphA	Q10628
Rv1150_s_at	0.890093	0.999818	-0.0343933	-0.0296	11.2289	11.224	11.1234	11.1553	11.104	11.2317	11.0791	11.0321	11.0193	POSSIBLE TRANSPOSASE (FRAGMENT)	Rv1150
Rv2146c_at	0.313494	0.999818	-0.03438	0.03956	12.6055	12.6221	12.6408	12.6801	12.521	12.6828	12.6329	12.6723	12.7137	Possible conserved transmembrane protein	Rv2146c		O06230
MTB000019_at	0.723163	0.999818	-0.034325	-0.0282263	9.40001	9.35625	9.44166	9.52904	9.44166	9.42177	9.46072	9.48888	9.44166	tRNA-Phe	MTB000019	pheU
Rv1249c_at	0.733776	0.999818	-0.0343133	0.0114733	10.5055	10.5793	10.5757	10.5222	10.3695	10.4723	10.4642	10.4402	10.4784	POSSIBLE MEMBRANE PROTEIN	Rv1249c		O50464
Rv0231_at	0.842676	0.999818	-0.03423	-0.08183	10.5622	10.7951	10.6946	10.7277	10.5738	10.4997	10.5302	10.3485	10.3803	PROBABLE ACYL-CoA DEHYDROGENASE FADE4	Rv0231	fadE4	P96414
Rv2340c_at	0.781939	0.999818	-0.0342117	-0.0710373	8.10502	7.99699	8.14672	8.35156	8.16937	8.09675	8.12455	8.31213	8.12455	PE-PGRS FAMILY PROTEIN	Rv2340c	PE_PGRS39	Q7D7A7
Rv3747_at	0.935755	0.999818	-0.0341867	-0.0243467	12.6391	12.7247	12.6796	12.6476	12.5893	12.5845	12.5282	12.3983	12.4778	CONSERVED HYPOTHETICAL PROTEIN	Rv3747		O69714
Rv1819c_at	0.960946	0.999818	-0.0341017	-0.0521053	10.1278	10.3383	10.3334	10.182	10.1165	10.0471	10.026	9.77871	9.79908	PROBABLE DRUGS-TRANSPORT TRANSMEMBRANE ATP-BINDING PROTEIN ABC TRANSPORTER	Rv1819c		Q50614
Rv2287_at	0.895711	0.999818	-0.03406	-0.017004	8.6067	8.72256	8.70923	8.63152	8.62883	8.61472	8.69259	8.47723	8.55584	Probable conserved integral membrane transport protein YjcE	Rv2287	yjcE	P65526
Rv0066c_at	0.947037	0.999818	-0.03406	-0.03589	11.8772	12.0548	11.9784	11.9271	11.8482	11.7778	11.8146	11.6138	11.7551	PROBABLE ISOCITRATE DEHYDROGENASE [NADP] ICD2 (OXALOSUCCINATE DECARBOXYLASE) (IDH) (NADP+-SPECIFIC ICDH) (IDP)	Rv0066c	icd2	O53611
Rv1646_at	0.906528	0.999818	-0.0340133	-0.02343	11.1781	11.2343	11.244	11.1677	11.1068	11.1149	11.1035	11.0061	11.0201	PE FAMILY PROTEIN	Rv1646	PE17	Q7D879
Rv2094c_at	0.00568901	0.999818	-0.0339933	0.0314033	13.3943	13.3675	13.4271	13.3897	13.3783	13.4125	13.3975	13.3337	13.4361	PROBABLE SEC-INDEPENDENT PROTEIN TRANSLOCASE MEMBRANE-BOUND PROTEIN TATA	Rv2094c	tatA	P66889
Rv2205c_at	0.427993	0.999818	-0.0339053	-0.00527467	9.10643	9.0707	9.11182	9.11506	9.06083	9.13912	9.15623	9.14448	9.11097	CONSERVED HYPOTHETICAL PROTEIN	Rv2205c		P64288
Rv0692_at	0.15331	0.999818	-0.0338867	-0.05879	14.1933	14.1654	14.1475	14.217	14.1268	14.1264	14.133	14.1494	14.093	CONSERVED HYPOTHETICAL PROTEIN	Rv0692		P95038
Rv0456A_at	0.433098	0.999818	-0.033865	0.0962057	6.41753	6.4827	6.48257	6.57272	6.32381	6.62492	6.54048	6.62263	6.71187	CONSERVED HYPOTHETICAL PROTEIN, Possible toxin	Rv0456A		Q6MX40
Rv1718_at	0.582387	0.999818	-0.0337803	0.0852503	7.92122	7.99645	8.09249	8.09249	7.95638	8.09249	8.23287	8.19242	8.31735	CONSERVED HYPOTHETICAL PROTEIN	Rv1718		P71976
Rv1576c_at	0.424248	0.999818	-0.0337413	0.045641	9.36386	9.27378	9.45095	9.43887	9.36244	9.42427	9.42427	9.48955	9.48871	Probable phiRV1 phage protein	Rv1576c		O06614
AFFX-r2-Bs-thr-3_s_at	0.77316	0.999818	-0.03372	-0.0585333	10.4213	10.5434	10.5032	10.559	10.3926	10.5367	10.5237	10.4669	10.2886
Rv0554_at	0.938991	0.999818	-0.0337	-0.0211567	12.104	12.2272	12.1429	12.1077	12.0564	12.073	12.0407	11.8677	11.973	POSSIBLE PEROXIDASE BPOC (NON-HAEM PEROXIDASE)	Rv0554	bpoC	O06420
Rv3214_at	0.70591	0.999818	-0.0335867	-0.05276	11.0073	11.1202	11.09	11.1243	11.0016	10.9968	11.0441	10.9531	10.9306	POSSIBLE PHOSPHOGLYCERATE MUTASE GPM2 (PHOSPHOGLYCEROMUTASE) (PGAM) (BPG-DEPENDENT PGAM)	Rv3214	gpm2	Q6MWZ7
Rv2286c_at	0.783309	0.999818	-0.033553	-0.0824443	9.94586	10.0084	9.93124	9.91286	9.81802	9.73474	9.73202	9.66365	9.67742	CONSERVED HYPOTHETICAL PROTEIN	Rv2286c		Q50679
Rv2213_at	0.769433	0.999818	-0.0334867	-0.0881567	11.6498	11.7304	11.7041	11.6213	11.5561	11.5014	11.5271	11.4112	11.3282	Probable aminopeptidase PepB	Rv2213	pepB	Q10401
Rfam1735509_at	0.8236	0.999818	-0.0334767	-0.0548133	13.8328	13.8304	13.8097	13.8424	13.7698	13.725	13.6416	13.6162	13.6178	Ykok leader or M-box (Mg2+-sensing)	AL123456
Rv2359_at	0.966471	0.999818	-0.0334633	-0.0412567	11.0119	11.0616	10.9856	10.8856	10.7719	10.7078	10.6169	10.5806	10.6972	PROBABLE FERRIC UPTAKE REGULATION PROTEIN FURB	Rv2359	furB	O05839
Rv1043c_at	0.729985	0.999818	-0.03343	0.117343	10.1633	10.168	10.2344	10.3493	10.1363	10.4743	10.5389	10.6468	10.6947	CONSERVED HYPOTHETICAL PROTEIN	Rv1043c		P96358
Rv2438A_at	0.612329	0.999818	-0.0333737	-0.0615767	5.51835	5.40358	5.31494	5.28475	5.38173	5.34734	5.40182	5.31949	5.3579	CONSERVED HYPOTHETICAL PROTEIN	Rv2438A		Q79FD9
Rv2552c_at	0.740287	0.999818	-0.0332867	0.0889633	10.2579	10.2369	10.3224	10.3802	10.1365	10.3802	10.4662	10.631	10.6686	PROBABLE SHIKIMATE 5-DEHYDROGENASE AROE (5-DEHYDROSHIKIMATE REDUCTASE)	Rv2552c	aroE	P95001
Rv2182c_at	0.698747	0.999818	-0.0332633	-0.00279	11.7887	11.8069	11.8147	11.7886	11.8073	11.7986	11.7986	11.6619	11.7542	1-acylglycerol-3-phosphate O-acyltransferase	Rv2182c		O53516
Rv3334_at	0.88466	0.999818	-0.0332617	-0.0988193	9.41703	9.4733	9.3419	9.41684	9.24032	9.15918	8.9313	8.95175	8.96762	PROBABLE TRANSCRIPTIONAL REGULATORY PROTEIN (PROBABLY MERR-FAMILY)	Rv3334		O53384
Rv1115_at	0.412446	0.999818	-0.033242	0.092574	9.11541	9.03875	9.116	9.16056	9.08775	9.35283	9.23529	9.28503	9.32015	POSSIBLE EXPORTED PROTEIN	Rv1115		O06567
Rv2616_at	0.72348	0.999818	-0.0331667	-0.0403633	10.8142	10.8526	10.8447	10.9554	10.7797	10.7499	10.8076	10.8454	10.8615	CONSERVED HYPOTHETICAL PROTEIN	Rv2616		O06198
Rv0957_at	0.680379	0.999818	-0.0331067	-0.0661567	11.4637	11.5661	11.4911	11.5227	11.4088	11.4429	11.4429	11.3551	11.2969	PROBABLE BIFUNCTIONAL PURINE BIOSYNTHESIS PROTEIN PURH: PHOSPHORIBOSYLAMINOIMIDAZOLECARBOXAMIDE FORMYLTRANSFERASE (AICAR TRANSFORMYLASE) (5'-PHOSPHORIBOSYL-5-AMINOIMIDAZOLE-4-CARBOXAMIDE FORMYLTRANSFERASE) + INOSINEMONOPHOSPHATE CYCLOHYDROLASE (IMP CYCLOHYDROLASE) (INOSINICASE) (IMP SYNTHETASE) (ATIC)	Rv0957	purH	P67541
Rv1908c_at	0.650874	0.999818	-0.0331033	-0.124317	11.6486	11.7209	11.6126	11.6297	11.5949	11.5491	11.4953	11.3585	11.239	CATALASE-PEROXIDASE-PEROXYNITRITASE T KATG	Rv1908c	katG	Q08129
Rv1188_at	0.834257	0.999818	-0.0330933	-0.009191	7.96603	8.03389	8.11862	8.17311	8.03389	8.03389	8.05211	8.0242	8.01117	PROBABLE PROLINE DEHYDROGENASE	Rv1188		O50444
Rv0117_at	0.958031	0.999818	-0.0330043	-0.0288647	8.50465	8.61515	8.50053	8.4787	8.42759	8.41121	8.32929	8.17089	8.31431	OXIDATIVE STRESS RESPONSE REGULATORY PROTEIN OXYS	Rv0117	oxyS	O33175
Rv1988_at	0.629431	0.999818	-0.032931	-0.00906367	8.56305	8.57473	8.62027	8.70026	8.58978	8.61584	8.60969	8.60969	8.60969	PROBABLE METHYLTRANSFERASE	Rv1988		Q10838
Rv0446c_at	0.871076	0.999818	-0.03291	0.0146933	10.2913	10.1531	10.2768	10.2567	10.2875	10.3525	10.4475	10.4561	10.4102	POSSIBLE CONSERVED TRANSMEMBRANE PROTEIN	Rv0446c		O53731
Rv1866_at	0.717205	0.999818	-0.032792	-0.098895	9.49943	9.58096	9.47795	9.4461	9.37852	9.28918	9.31602	9.20368	9.19772	CONSERVED HYPOTHETICAL PROTEIN	Rv1866		P95149
Rv1531_at	0.842291	0.999818	-0.0327833	0.00896667	10.7872	10.8208	10.8997	10.8021	10.847	10.7721	10.7872	10.6103	10.7316	CONSERVED HYPOTHETICAL PROTEIN	Rv1531		O53905
Rv3834c_at	0.965051	0.999818	-0.0327747	-0.00840467	8.49324	8.51952	8.50772	8.33435	8.29923	8.32995	8.24269	8.1532	8.2074	SERYL-TRNA SYNTHETASE SERS (SERINE--TRNA LIGASE) (SERRS) (SERINE TRANSLASE)	Rv3834c	serS	P67561
Rv2505c_at	0.941081	0.999818	-0.0327617	-0.0381023	8.07604	8.12398	8.00453	8.00564	7.98586	7.96612	7.84792	7.72147	7.84464	PROBABLE FATTY-ACID-CoA LIGASE FADD35 (FATTY-ACID-CoA SYNTHETASE) (FATTY-ACID-CoA SYNTHASE)	Rv2505c	fadD35	O06168
Rv3013_at	0.896067	0.999818	-0.032656	0.00378033	8.87169	8.92228	8.86483	8.87738	8.7752	8.79315	8.69071	8.64434	8.79315	CONSERVED HYPOTHETICAL PROTEIN	Rv3013		O53260
Rv0471c_at	0.699845	0.999818	-0.0326533	0.04426	10.211	10.1965	10.22	10.3425	10.0516	10.22	10.0848	10.2923	10.331	HYPOTHETICAL PROTEIN	Rv0471c		O53756
Rv0187_at	0.600568	0.999818	-0.032596	-0.058816	9.96605	10.0881	10.005	10.063	9.8952	9.94193	10.0114	9.95932	9.91708	PROBABLE O-METHYLTRANSFERASE	Rv0187		O07431
Rv2297_at	0.912428	0.999818	-0.03258	0.00372	10.4559	10.4458	10.4069	10.5544	10.3403	10.527	10.526	10.6525	10.6136	HYPOTHETICAL PROTEIN	Rv2297		P64979
Rv3906c_at	0.721221	0.999818	-0.03256	-0.0513333	10.2757	10.2759	10.2294	10.4369	10.2145	10.2807	10.2274	10.3519	10.2759	CONSERVED HYPOTHETICAL PROTEIN	Rv3906c		O05439
Rv0059_at	0.779878	0.999818	-0.03244	0.0379267	11.6988	11.6994	11.6133	11.7948	11.6679	11.9148	11.8232	11.8521	11.9024	HYPOTHETICAL PROTEIN	Rv0059		O53604
Rv3676_at	0.786743	0.999818	-0.0323767	0.0203133	12.2343	12.3272	12.2942	12.2563	12.2287	12.2252	12.1931	12.0305	12.2252	PROBABLE TRANSCRIPTIONAL REGULATORY PROTEIN (PROBABLY CRPFNR-FAMILY)	Rv3676		O69644
Rv3675_at	0.944802	0.999818	-0.0323467	0.00758667	12.1503	12.2441	12.1722	12.0551	12.0908	12.0793	12.0056	11.779	11.9823	POSSIBLE MEMBRANE PROTEIN	Rv3675		O69643
Rv3480c_at	0.656399	0.999818	-0.0323233	-0.0641733	10.4767	10.5942	10.4512	10.5183	10.437	10.3849	10.4572	10.3239	10.4234	CONSERVED HYPOTHETICAL PROTEIN. POSSIBLE TRIACYLGLYCEROL SYNTHASE (DIACYLGLYCEROL ACYLTRANSFERASE).	Rv3480c		O06343
Rv3418c_at	0.928624	0.999818	-0.03231	-0.0448433	13.9688	13.9653	13.9068	13.857	13.8566	13.847	13.7158	13.6228	13.6533	10 KDA CHAPERONIN GROES (PROTEIN CPN10) (PROTEIN GROES) (BCG-A HEAT SHOCK PROTEIN) (10 KDA ANTIGEN)	Rv3418c	groES	P09621
Rv1780_at	0.263429	0.999818	-0.03226	0.0554867	11.2644	11.2464	11.2827	11.1262	11.1817	11.2731	11.2451	11.1109	11.2464	CONSERVED HYPOTHETICAL PROTEIN	Rv1780		O53931
Rv2923c_at	0.126665	0.999818	-0.0322567	-0.0737433	10.2872	10.2822	10.2434	10.2799	10.1928	10.1871	10.2479	10.2434	10.1634	CONSERVED HYPOTHETICAL PROTEIN	Rv2923c		P65055
Rv0166_at	0.811497	0.999818	-0.0322167	0.0336633	12.1288	12.0078	12.0961	12.1765	12.0945	12.1214	12.1838	12.2901	12.3725	PROBABLE FATTY-ACID-CoA LIGASE FADD5 (FATTY-ACID-CoA SYNTHETASE) (FATTY-ACID-CoA SYNTHASE)	Rv0166	fadD5	O07411
Rv2097c_at	0.425404	0.999818	-0.0321967	-0.00817333	12.1312	12.057	12.0989	12.1269	12.1145	12.1364	12.1489	12.1389	12.1471	CONSERVED HYPOTHETICAL PROTEIN	Rv2097c		P64943
Rv2816c_at	0.945196	0.999818	-0.0321577	-0.00579933	7.18177	7.40751	7.28237	7.46719	7.22129	7.40751	7.48383	7.40751	7.4255	CONSERVED HYPOTHETICAL PROTEIN	Rv2816c		P71637
Rv1037c_s_at	0.0767472	0.999818	-0.0321067	-0.0173667	14.337	14.3064	14.3236	14.3623	14.2966	14.3236	14.3236	14.3236	14.3236	PUTATIVE ESAT-6 LIKE PROTEIN ESXI (ESAT-6 LIKE PROTEIN 1)	Rv1037c	esxI	P96364
Rv1564c_at	0.660145	0.999818	-0.0320667	0.0242733	10.1874	10.2195	10.165	10.2554	10.1039	10.2654	10.2494	10.2726	10.3346	Probable Maltooligosyltrehalose synthase TreX	Rv1564c	treX	P0A4Y4
Rv0452_at	0.973997	0.999818	-0.0320503	-0.050355	8.33066	8.48641	8.41729	8.18064	8.23166	8.05548	8.05317	7.75024	7.94064	POSSIBLE TRANSCRIPTIONAL REGULATORY PROTEIN	Rv0452		O53737
Rv2194_at	0.685968	0.999818	-0.03188	-0.000293333	12.7219	12.728	12.6871	12.7552	12.6245	12.7015	12.6257	12.6547	12.7133	Probable Ubiquinol-cytochrome C reductase QcrC(cytochrome C subunit)	Rv2194	qcrC	P63887
Rv2347c_s_at	0.0978787	0.999818	-0.03182	-0.0181	14.3653	14.3584	14.3728	14.3905	14.3294	14.3491	14.3881	14.3606	14.3677	PUTATIVE ESAT-6 LIKE PROTEIN ESXP (ESAT-6 LIKE PROTEIN 7)	Rv2347c	esxP	P95243
Rv1927_at	0.947122	0.999818	-0.0318133	-0.0682567	10.5827	10.4034	10.4334	10.7632	10.586	10.6936	10.8373	11.0984	10.8514	CONSERVED HYPOTHETICAL PROTEIN	Rv1927		P95287
Rv0138_at	0.616691	0.999818	-0.0318107	-0.0316943	9.90205	9.94225	9.89236	9.95322	9.8176	9.85343	9.89236	9.89236	9.90676	CONSERVED HYPOTHETICAL PROTEIN	Rv0138		P96815
Rv2036_at	0.702795	0.999818	-0.031745	-0.100816	10.0942	10.3241	10.1471	10.227	10.0942	10.0347	10.0895	9.89724	9.92653	CONSERVED HYPOTHETICAL PROTEIN	Rv2036		O53480
Rv2509_at	0.18326	0.999818	-0.0317433	0.01636	11.4599	11.4522	11.4599	11.4599	11.4493	11.4599	11.4735	11.3965	11.5226	PROBABLE SHORT-CHAIN TYPE DEHYDROGENASEREDUCTASE	Rv2509		O06172
Rv1503c_at	0.902974	0.999818	-0.0317143	0.045079	8.41516	8.2122	8.35534	8.55928	8.55928	8.66835	8.64516	8.75297	8.73114	CONSERVED HYPOTHETICAL PROTEIN	Rv1503c		Q79FN3
Rv1002c_at	0.736277	0.999818	-0.0315333	-0.0710733	10.4975	10.5907	10.5379	10.5632	10.4013	10.4564	10.4218	10.396	10.2751	CONSERVED MEMBRANE PROTEIN	Rv1002c		O05586
Rv1725c_at	0.687678	0.999818	-0.031481	0.038146	8.52085	8.59085	8.59336	8.68241	8.44716	8.56461	8.58528	8.65609	8.74501	CONSERVED HYPOTHETICAL PROTEIN	Rv1725c		P71983
Rv1216c_at	0.741644	0.999818	-0.0314097	0.003804	9.22468	9.27598	9.2544	9.35013	9.15521	9.27687	9.19945	9.24883	9.2544	PROBABLE CONSERVED INTEGRAL MEMBRANE PROTEIN	Rv1216c		O05317
putative31967_at	0.700316	0.999818	-0.0313667	-0.0966367	11.4607	11.4624	11.3542	11.4521	11.2582	11.1704	11.1387	11.2368	11.237	similar to: MT0031
Rv0076c_at	0.76387	0.999818	-0.0313607	-0.13843	9.50682	9.66492	9.58831	9.53505	9.53786	9.24238	9.32754	9.07255	9.12343	PROBABLE MEMBRANE PROTEIN	Rv0076c		O53621
Rv2711_at	0.415316	0.999818	-0.0312933	0.02027	12.1482	12.1867	12.1846	12.2258	12.1023	12.1821	12.1094	12.1006	12.1776	IRON-DEPENDENT REPRESSOR AND ACTIVATOR IDER	Rv2711	ideR	P0A672
Rv2849c_at	0.55232	0.999818	-0.0312817	0.0782553	9.73	9.73955	9.80468	9.79839	9.70591	9.93027	9.96952	9.95859	9.99772	PROBABLE COB(I)ALAMIN ADENOSYLTRANSFERASE COBO (CORRINOID ADENOSYLTRANSFERASE) (CORRINOID ADOTRANSFERASE ACTIVITY)	Rv2849c	cobO	Q7D6G6
AFFX-r2-Ec-bioD-3_at	0.547081	0.999818	-0.0312763	-0.022961	4.82096	4.84985	4.84985	4.87221	4.79949	4.84985	4.9166	4.86659	4.84117
Rv0408_at	0.689962	0.999818	-0.0312573	-0.0268803	9.86175	9.92584	9.89172	9.98784	9.87369	9.88392	9.959	9.91529	9.95231	PROBABLE PHOSPHATE ACETYLTRANSFERASE PTA (PHOSPHOTRANSACETYLASE)	Rv0408	pta	P96254
Rv3687c_at	0.780854	0.999818	-0.0312073	-0.0485467	10.0357	10.097	10.0753	10.2167	9.96451	10.0573	10.0881	10.1854	10.0623	ANTI-ANTI-SIGMA FACTOR RSFB (ANTI-SIGMA FACTOR ANTAGONIST) (REGULATOR OF SIGMA F B)	Rv3687c	rsfB	O69655
Rv1732c_at	0.241643	0.999818	-0.0312067	-0.0828133	12.1301	12.1357	12.0385	12.1326	11.9963	12.017	12.0326	12.0697	11.9913	CONSERVED HYPOTHETICAL PROTEIN	Rv1732c		P71990
Rv1636_at	0.910428	0.999818	-0.0311567	-0.06344	12.2101	12.3237	12.2517	12.195	12.1728	12.1348	12.057	11.8721	11.8852	IRON-REGULATED CONSERVED HYPOTHETICAL PROTEIN TB15.3	Rv1636	TB15.3	O06153
Rv3339c_at	0.0751267	0.999818	-0.0311533	-0.308627	10.4819	10.4865	10.2602	10.5801	10.4865	10.3221	10.806	10.8015	10.3598	PROBABLE ISOCITRATE DEHYDROGENASE [NADP] ICD1 (OXALOSUCCINATE DECARBOXYLASE) (IDH) (NADP+-SPECIFIC ICDH) (IDP)	Rv3339c	icd1	P65097
Rv3707c_at	0.805282	0.999818	-0.03109	0.0196367	11.0031	10.9581	10.9695	10.9746	10.7727	11.0054	10.8203	10.9739	10.882	CONSERVED HYPOTHETICAL PROTEIN	Rv3707c		O69675
putative1272191_at	0.629136	0.999818	-0.0310733	-0.0507933	14.0525	13.9251	13.8975	14.0314	13.9367	13.9777	13.9156	14.0446	13.972	similar to: MT1178
Rv2978c_at	0.694594	0.999818	-0.03102	-0.00120667	10.763	10.778	10.7343	10.763	10.6392	10.763	10.763	10.7787	10.788	PROBABLE TRANSPOSASE	Rv2978c		P95117
Rv0392c_at	0.525358	0.999818	-0.031009	0.00827833	9.20142	9.24333	9.25516	9.2356	9.2078	9.29361	9.27979	9.17265	9.19288	PROBABLE MEMBRANE NADH DEHYDROGENASE NDHA	Rv0392c	ndhA	P95200
Rv2492_at	0.951455	0.999818	-0.0309033	0.0309327	7.45764	7.18509	7.32512	7.17178	7.69036	7.42581	7.28707	6.94832	7.25835	HYPOTHETICAL PROTEIN	Rv2492		O53217
Rv0389_at	0.581846	0.999818	-0.0308963	-0.0497753	9.04033	9.06708	9.00764	9.01725	8.89434	8.95311	8.98851	8.99198	8.93601	PROBABLE PHOSPHORIBOSYLGLYCINAMIDE FORMYLTRANSFERASE 2 PURT (GART 2) (GAR TRANSFORMYLASE 2) (5'-PHOSPHORIBOSYLGLYCINAMIDE TRANSFORMYLASE 2) (FORMATE-DEPENDENT GAR TRANSFORMYLASE)	Rv0389	purT	P95197
Rv3688c_at	0.197017	0.999818	-0.0308867	-0.00454	11.6825	11.6347	11.6932	11.6888	11.6738	11.6944	11.7187	11.6888	11.6888	CONSERVED HYPOTHETICAL PROTEIN	Rv3688c		O69656
Rv0180c_at	0.959435	0.999818	-0.0308107	-0.0218233	10.1199	10.3131	10.2258	10.1857	10.1032	10.0433	10.103	9.89975	10.074	PROBABLE CONSERVED TRANSMEMBRANE PROTEIN	Rv0180c		O07424
Rv3528c_at	0.955459	0.999818	-0.0307967	-0.0479633	12.2646	12.3913	12.3305	12.2384	12.1519	12.1274	12.0327	11.9001	11.934	HYPOTHETICAL PROTEIN	Rv3528c		P71873
Rv3724A_at	0.381426	0.999818	-0.0307567	0.02852	11.0183	11.0497	11.0712	11.1425	10.9981	11.0873	11.0536	11.0743	11.1415	PROBABLE CUTINASE PRECURSOR [FIRST PART] CUT5A	Rv3724A	cut5a	Q79FA5
Rv3722c_at	0.573962	0.999818	-0.03071	-0.01634	12.3857	12.4075	12.3915	12.4594	12.4075	12.4615	12.4436	12.3816	12.3867	CONSERVED HYPOTHETICAL PROTEIN	Rv3722c		O69689
AFFX-DapX-3_at	0.741082	0.999818	-0.0306767	-0.0399867	11.2366	11.3356	11.296	11.338	11.2137	11.2704	11.277	11.2103	11.1653
Rv3179_at	0.90223	0.999818	-0.0306717	-0.0756907	7.1088	7.33758	7.12783	7.1494	7.00303	6.93237	6.9095	6.73508	6.88043	CONSERVED HYPOTHETICAL PROTEIN	Rv3179		O53329
Rv1600_at	0.567147	0.999818	-0.0306533	-0.00123667	11.1136	11.1001	11.0682	11.1186	11.0316	11.1526	11.1194	11.128	11.1271	Probable histidinol-phosphate aminotransferase hisC1	Rv1600	hisC1	P0A678
Rv1029_at	0.939982	0.999818	-0.0306227	-0.040825	7.85504	8.09028	7.93557	7.98225	7.7538	7.80103	7.78519	7.68654	7.76341	Probable Potassium-transporting ATPase A chain KDPA (Potassium-translocating ATPase A chain) (ATP phosphohydrolase [potassium-transporting] A chain) (Potassium binding and translocating subunit A)	Rv1029	kdpA	P65209
Rv2029c_at	0.771168	0.999818	-0.0306127	-0.0774503	7.80046	7.84979	7.68988	7.61737	7.6642	7.60309	7.65735	7.46935	7.54986	Probable phosphofructokinase PfkB (PHOSPHOHEXOKINASE)	Rv2029c	pfkB	O86352
Rv2976c_at	0.832374	0.999818	-0.0305763	-0.048021	9.39457	9.48889	9.46715	9.51388	9.43437	9.39457	9.37453	9.26798	9.2772	PROBABLE URACIL-DNA GLYCOSYLASE UNG (UDG)	Rv2976c	ung	P67071
Rv0800_at	0.671678	0.999818	-0.030445	-0.0933467	9.60128	9.7217	9.67998	9.68241	9.55784	9.42017	9.52631	9.43913	9.42981	PROBABLE AMINOPEPTIDASE PEPC	Rv0800	pepC	O06634
Rv2729c_at	0.269894	0.999818	-0.0304313	-0.158966	9.1547	9.37129	9.20088	9.35446	9.13593	8.97539	9.2626	9.17325	9.11859	PROBABLE CONSERVED INTEGRAL MEMBRANE ALANINE VALINE AND LEUCINE RICH PROTEIN	Rv2729c		O33234
Rv2176_at	0.55214	0.999818	-0.0304277	-0.0336283	9.59112	9.54549	9.46781	9.51381	9.51381	9.51381	9.51381	9.46816	9.53623	PROBABLE TRANSMEMBRANE SERINETHREONINE-PROTEIN KINASE L PKNL (PROTEIN KINASE L) (STPK L)	Rv2176	pknL	O53510
Rv3262_at	0.203345	0.999818	-0.03036	-0.0799067	10.9911	11.0591	11.0223	11.1364	11.0289	10.959	11.098	11.0465	11.0044	PROBABLE F420 BIOSYNTHESIS PROTEIN FBIB	Rv3262	fbiB	P96867
Rv2049c_at	0.208086	0.999818	-0.0303133	-0.0325867	10.3156	10.2901	10.2631	10.2899	10.297	10.3045	10.3498	10.2773	10.2901	HYPOTHETICAL PROTEIN	Rv2049c		O53491
Rv3043c_at	0.825419	0.999818	-0.0300567	-0.02121	12.4837	12.4479	12.5349	12.4941	12.4618	12.4411	12.4183	12.3963	12.3566	PROBABLE CYTOCHROME C OXIDASE POLYPEPTIDE I CTAD (CYTOCHROME AA3 SUBUNIT 1)	Rv3043c	ctaD	P63852
Rv3650_at	0.809323	0.999818	-0.0300457	0.0393077	8.06535	8.18931	8.10603	8.14649	8.01807	8.11121	8.28266	8.19697	8.39517	PE FAMILY PROTEIN	Rv3650	PE33	Q7D550
Rv3681c_at	0.820965	0.999818	-0.0300433	-0.0207733	10.3911	10.4482	10.4251	10.4566	10.3743	10.3743	10.3566	10.2917	10.3426	PROBABLE TRANSCRIPTIONAL REGULATORY PROTEIN WHIB-LIKE WHIB4	Rv3681c	whiB4	O69649
Rv1212c_at	0.650503	0.999818	-0.0300047	-0.00232367	8.64332	8.66385	8.70297	8.75652	8.70297	8.74375	8.75981	8.70281	8.70595	PUTATIVE GLYCOSYL TRANSFERASE	Rv1212c		O05313
Rv0025_at	0.478977	0.999818	-0.0299963	0.0403727	9.54825	9.70171	9.69335	9.66266	9.57379	9.68144	9.70542	9.55084	9.66266	CONSERVED HYPOTHETICAL PROTEIN	Rv0025		P71595
Rv2700_at	0.693241	0.999818	-0.0299633	-0.101243	11.9068	12.0034	11.9098	11.9318	11.8573	11.7105	11.7453	11.6333	11.6598	POSSIBLE CONSERVED SECRETED ALANINE RICH PROTEIN	Rv2700		O07202
Rv0072_at	0.748938	0.999818	-0.0299367	0.04255	10.7383	10.6349	10.8284	10.8209	10.7768	10.8284	10.9098	10.9674	10.9399	PROBABLE GLUTAMINE-TRANSPORT TRANSMEMBRANE PROTEIN ABC TRANSPORTER	Rv0072		O53617
Rv0075_at	0.70494	0.999818	-0.0299267	0.06251	10.2533	10.186	10.2219	10.3395	10.2246	10.3748	10.371	10.4633	10.5546	PROBABLE AMINOTRANSFERASE	Rv0075		O53620
Rv0642c_at	0.906162	0.999818	-0.0299033	-0.01147	13.0588	13.1309	13.121	13.0822	13.0008	13.0513	13.0068	12.9263	12.941	METHOXY MYCOLIC ACID SYNTHASE 4 MMAA4 (METHYL MYCOLIC ACID SYNTHASE 4) (MMA4) (HYDROXY MYCOLIC ACID SYNTHASE)	Rv0642c	mmaA4	Q79FX8
Rv0759c_at	0.660904	0.999818	-0.0299	-0.10066	12.947	12.9863	12.8341	12.9024	12.8548	12.7637	12.715	12.6337	12.6647	CONSERVED HYPOTHETICAL PROTEIN	Rv0759c		P0A5B5
Rv2679_at	0.881331	0.999818	-0.0298767	0.00909	10.9293	10.936	10.9645	11.0833	10.8793	10.954	11.0007	11.1082	11.1219	PROBABLE ENOYL-CoA HYDRATASE ECHA15 (ENOYL HYDRASE) (UNSATURATED ACYL-CoA HYDRATASE) (CROTONASE)	Rv2679	echA15	O53232
Rv2912c_at	0.192946	0.999818	-0.0298243	0.116782	8.63753	8.63753	8.80871	8.6218	8.65381	8.63753	8.55331	8.43183	8.71675	PROBABLE TRANSCRIPTIONAL REGULATORY PROTEIN (PROBABLY TETR-FAMILY)	Rv2912c		P67440
Rv3068c_at	0.889775	0.999818	-0.0298173	-0.0562503	9.37469	9.44802	9.38972	9.43218	9.24914	9.23307	9.14018	9.16043	9.1555	PROBABLE PHOSPHOGLUCOMUTASE PGMA (GLUCOSE PHOSPHOMUTASE) (PGM)	Rv3068c	pgmA	P95090
Rv1068c_at	0.862415	0.999818	-0.0298017	0.054711	7.80126	7.60812	7.74971	7.8301	7.63013	7.81948	7.81948	8.12318	8.04579	PE-PGRS FAMILY PROTEIN	Rv1068c	PE_PGRS20	O53416
Rv1879_at	0.752989	0.999818	-0.029622	-0.022003	7.76852	7.76852	7.82901	7.81591	7.76852	7.76852	7.76098	7.71951	7.68188	CONSERVED HYPOTHETICAL PROTEIN	Rv1879		O07751
Rv1784_at	0.842031	0.999818	-0.02958	-0.0368433	12.3453	12.3814	12.2924	12.3066	12.2562	12.2772	12.2266	12.1522	12.1984	CONSERVED HYPOTHETICAL PROTEIN	Rv1784		O53935
Rv1745c_at	0.684132	0.999818	-0.029568	-0.168296	7.84419	7.93208	7.73631	7.71627	7.67465	7.60876	7.50839	7.37342	7.21891	Probable isopentenyl-diphosphate delta-isomerase IDI (IPP isomerase) (Isopentenyl pyrophosphate isomerase)	Rv1745c	idi	P72002
Rv2671_at	0.941972	0.999818	-0.02947	-0.0226133	10.3699	10.5312	10.5038	10.5011	10.3907	10.3401	10.3798	10.2406	10.339	POSSIBLE BIFUNCTIONAL ENZYME RIBOFLAVIN BIOSYNTHESIS PROTEIN RIBD: DIAMINOHYDROXYPHOSPHORIBOSYLAMINOPYRIMIDINE DEAMINASE (RIBOFLAVIN-SPECIFIC DEAMINASE) + 5-AMINO-6-(5-PHOSPHORIBOSYLAMINO)URACIL REDUCTASE (HTP REDUCTASE)	Rv2671	ribD	P71968
Rv3225c_at	0.808885	0.999818	-0.029463	0.0196507	9.84322	9.92603	9.90894	10.0321	9.82079	9.98667	9.99279	10.0329	10.0314	GCN5-RELATED N-ACETYLTRANSFERASE, PHOSPHORYLASE	Rv3225c		O05841
Rv1287_at	0.371175	0.999818	-0.029452	-0.116647	9.83555	9.90817	9.76495	9.80101	9.76631	9.61562	9.74928	9.62301	9.65532	CONSERVED HYPOTHETICAL PROTEIN	Rv1287		P67159
Rv2288_at	0.928631	0.999818	-0.0293967	-0.0332133	12.0897	12.1462	12.1121	12.0876	12.119	12.019	12.0053	11.8292	11.952	HYPOTHETICAL PROTEIN	Rv2288		P64975
Rv2981c_at	0.742819	0.999818	-0.0293833	-0.00220667	10.5674	10.656	10.6486	10.7247	10.5889	10.6616	10.676	10.635	10.6512	PROBABLE D-ALANINE--D-ALANINE LIGASE DDLA (D-ALANYLALANINE SYNTHETASE) (D-ALA-D-ALA LIGASE)	Rv2981c	ddlA	P95114
Rv3236c_at	0.711825	0.999818	-0.029383	0.0402807	9.78703	9.83008	9.79234	9.85945	9.65572	9.80711	9.83008	9.90262	9.99796	PROBABLE CONSERVED INTEGRAL MEMBRANE TRANSPORT PROTEIN	Rv3236c	kefB	Q7D5V5
Rv1309_at	0.51029	0.999818	-0.0293733	-0.0152733	13.4977	13.4607	13.4361	13.5102	13.4382	13.4677	13.4487	13.4695	13.5069	PROBABLE ATP SYNTHASE GAMMA CHAIN ATPG	Rv1309	atpG	P63671
Rv0984_at	0.662991	0.999818	-0.02931	0.0135267	11.9757	11.9251	11.9535	12.0116	11.9372	12.0133	12.0191	12.0562	12.0801	POSSIBLE PTERIN-4-ALPHA-CARBINOLAMINE DEHYDRATASE MOAB2 (PHS) (4-ALPHA- HYDROXY-TETRAHYDROPTERIN DEHYDRATASE) (PTERIN-4-A-CARBINOLAMINE DEHYDRATASE) (PHENYLALANINE HYDROXYLASE-STIMULATING PROTEIN) (PHS) (PTERIN CARBINOLAMINE DEHYDRATASE) (PCD)	Rv0984	moaB2	O53897
Rv1299_at	0.839146	0.999818	-0.0292933	0.0809333	11.3313	11.1627	11.3342	11.421	11.2734	11.5523	11.5733	11.8016	11.6819	PROBABLE PEPTIDE CHAIN RELEASE FACTOR 1 PRFA (RF-1)	Rv1299	prfA	P66016
Rv3609c_at	0.445988	0.999818	-0.0292867	0.10043	10.8708	10.9292	10.9961	10.9961	10.8284	11.106	11.1061	11.1276	11.1723	GTP CYCLOHYDROLASE I FOLE (GTP-CH-I)	Rv3609c	folE	P64207
Rv0462_at	0.569465	0.999818	-0.0292733	-0.00161333	12.3789	12.4264	12.409	12.4077	12.3949	12.409	12.4453	12.3227	12.4091	DIHYDROLIPOAMIDE DEHYDROGENASE LPD (LIPOAMIDE REDUCTASE (NADH)) (LIPOYL DEHYDROGENASE) (DIHYDROLIPOYL DEHYDROGENASE) (DIAPHORASE)	Rv0462	lpdC	P66004
Rv2985_at	0.484061	0.999818	-0.02924	-0.0509533	11.117	11.1941	11.1289	11.2454	11.099	11.0991	11.1472	11.1289	11.1289	POSSIBLE HYDROLASE MUTT1	Rv2985	mutT1	P95110
Rv3362c_at	0.918603	0.999818	-0.0292033	-0.00494667	10.9957	10.9879	10.9933	11.1695	11.0007	11.112	11.0941	11.1831	11.1392	PROBABLE ATPGTP-BINDING PROTEIN	Rv3362c		O50391
Rv0650_at	0.815353	0.999818	-0.0290203	-0.0393637	5.89496	5.86018	5.86018	5.86018	5.77849	5.82984	5.97069	6.00009	5.91771	POSSIBLE SUGAR KINASE	Rv0650		P96939
Rv1685c_at	0.804311	0.999818	-0.0289883	-0.0678353	8.81118	8.81459	8.696	8.79711	8.69897	8.68278	8.54042	8.54819	8.56643	CONSERVED HYPOTHETICAL PROTEIN	Rv1685c		O33187
Rv1209_at	0.713341	0.999818	-0.0289733	0.0332333	10.597	10.5518	10.5607	10.5874	10.4304	10.5601	10.5607	10.6761	10.7241	CONSERVED HYPOTHETICAL PROTEIN	Rv1209		O05310
Rv0404_at	0.863998	0.999818	-0.0289623	0.0143457	9.96383	10.057	9.99756	9.99798	9.93546	10.016	9.88842	9.77086	9.87968	PROBABLE FATTY-ACID-CoA LIGASE FADD30 (FATTY-ACID-CoA SYNTHETASE) (FATTY-ACID-CoA SYNTHASE)	Rv0404	fadD30	P95213
Rv0294_at	0.809609	0.999818	-0.0289267	-0.12123	7.4325	7.25143	7.22192	7.18049	7.43307	7.01401	6.98166	6.82337	6.99505	PROBABLE TRANS-ACONITATE METHYLTRANSFERASE TAM	Rv0294	tam	P66885
Rv1240_at	0.0833644	0.999818	-0.0289	-0.23359	12.1605	12.2008	12.044	12.1289	12.1208	11.8908	12.0888	11.9699	11.7426	PROBABLE MALATE DEHYDROGENASE MDH	Rv1240	mdh	P0A5J6
Rv2828c_at	0.971655	0.999818	-0.0288447	0.011244	6.19012	6.46624	6.3951	6.42591	6.10114	6.41348	6.66618	6.6283	6.50735	CONSERVED HYPOTHETICAL PROTEIN	Rv2828c		P71624
Rv2117_at	0.894254	0.999818	-0.0288303	0.00663567	8.3591	8.5076	8.51491	8.46868	8.28249	8.39138	8.37321	8.32441	8.31461	CONSERVED HYPOTHETICAL PROTEIN	Rv2117		O33252
Rv1194c_at	0.860636	0.999818	-0.0287767	-0.01345	12.133	12.1629	12.1102	12.1686	12.0286	12.1102	12.0207	12.0446	12.0617	CONSERVED HYPOTHETICAL PROTEIN	Rv1194c		O05296
Rv1304_at	0.641351	0.999818	-0.0287667	0.00857333	12.9963	12.9575	12.9397	13.0086	12.8893	12.9881	12.9303	13.0022	13.0332	PROBABLE ATP SYNTHASE A CHAIN ATPB (PROTEIN 6)	Rv1304	atpB	P63654
Rv2909c_at	0.888293	0.999818	-0.0287567	-0.0413067	12.4523	12.5388	12.51	12.5453	12.3988	12.3965	12.3414	12.3151	12.3085	PROBABLE 30S RIBOSOMAL PROTEIN S16 RPSP	Rv2909c	rpsP	P66435
Rv1558_at	0.524649	0.999818	-0.0287533	-0.0518167	11.1579	11.2205	11.1025	11.1754	11.0502	11.0954	11.1226	11.0991	11.1025	CONSERVED HYPOTHETICAL PROTEIN	Rv1558		P64875
Rv1895_at	0.441102	0.999818	-0.0287117	-0.150476	8.72863	8.83135	8.71675	8.82319	8.76669	8.55628	8.62235	8.48999	8.44972	POSSIBLE DEHYDROGENASE	Rv1895		O07737
Rv3052c_at	0.212833	0.999818	-0.02871	0.0160367	13.3606	13.2768	13.3581	13.3349	13.3644	13.3816	13.3542	13.3224	13.3581	PROBABLE NRDI PROTEIN	Rv3052c	nrdI	P65548
Rv3875_at	0.672128	0.999818	-0.0287	-0.0277067	13.9141	13.842	13.8478	13.8431	13.8413	13.8452	13.8007	13.7885	13.7817	6 KDA EARLY SECRETORY ANTIGENIC TARGET ESXA (ESAT-6)	Rv3875	esxA	P0A564
Rv0943c_at	0.8062	0.999818	-0.0286447	-0.030471	5.98358	5.93055	5.85758	5.88077	5.90865	5.90085	5.84646	5.78568	5.86098	PROBABLE MONOOXYGENASE	Rv0943c		P64765
Rv2272_at	0.374267	0.999818	-0.0286267	-0.0756167	11.6582	11.5925	11.5975	11.7435	11.6099	11.5995	11.6439	11.7573	11.6218	PROBABLE CONSERVED TRANSMEMBRANE PROTEIN	Rv2272		P64969
Rv3247c_at	0.885228	0.999818	-0.0284983	0.027895	9.99165	10.0571	10.0611	10.281	10.1147	10.2618	10.2691	10.2845	10.3026	PROBABLE THYMIDYLATE KINASE TMK (dTMP KINASE) (THYMIDYLIC ACID KINASE) (TMPK)	Rv3247c	tmk	O05891
Rv3078_at	0.963611	0.999818	-0.02847	-0.0372933	10.62	10.823	10.6766	10.6908	10.5529	10.5568	10.4681	10.3176	10.4337	PROBABLE HYDROXYLAMINOBENZENE MUTASE HAB	Rv3078	hab	P95080
Rv0431_at	0.510415	0.999818	-0.0284067	0.00098	11.6115	11.6295	11.6184	11.6932	11.5839	11.6706	11.6235	11.6295	11.6422	PUTATIVE TUBERCULIN RELATED PEPTIDE	Rv0431		P96277
Rv3745c_at	0.919525	0.999818	-0.0283973	-0.0365397	7.04472	7.22129	7.18735	7.29112	7.15301	7.1078	7.09953	6.97588	7.0306	CONSERVED HYPOTHETICAL PROTEIN	Rv3745c		O69712
Rv3696c_at	0.780954	0.999818	-0.0283723	-0.00893633	9.55504	9.59549	9.56678	9.52787	9.51134	9.56478	9.56397	9.45492	9.48851	PROBABLE GLYCEROL KINASE GLPK (ATP:GLYCEROL 3-PHOSPHOTRANSFERASE)(GLYCEROKINASE) (GK)	Rv3696c	glpK	O69664
MTB000052_at	0.785473	0.999818	-0.0283723	-0.0572087	10.0238	9.9994	9.95773	9.99462	9.98414	10.0058	9.88531	9.8351	9.76863	tRNA-Met	MTB000052	metV
Rv1844c_at	0.679414	0.999818	-0.0283467	-0.0142967	11.5456	11.5502	11.5712	11.6008	11.4827	11.5038	11.5172	11.5456	11.5456	PROBABLE 6-PHOSPHOGLUCONATE DEHYDROGENASE GND1	Rv1844c	gnd1	Q79FJ2
Rv0835_at	0.467355	0.999818	-0.0283273	0.0303097	9.844	9.844	9.77025	9.844	9.75612	9.87927	9.79251	9.7954	9.92191	POSSIBLE LIPOPROTEIN LPQQ	Rv0835	lpqQ	O53846
Rv2998_at	0.589251	0.999818	-0.028313	0.00480667	8.03272	8.04639	8.06436	8.04639	7.94179	8.04639	8.06361	8.0696	8.04639	HYPOTHETICAL PROTEIN	Rv2998		O53245
Rv0466_at	0.722615	0.999818	-0.0282233	-0.0253333	10.9287	10.9393	10.8924	11.0148	10.8791	10.9306	10.9306	10.9712	10.9752	CONSERVED HYPOTHETICAL PROTEIN	Rv0466		O53751
Rv1792_s_at	0.175159	0.999818	-0.0281867	0.0003	14.3555	14.3307	14.3532	14.3585	14.3049	14.3448	14.3629	14.3567	14.3798	ESAT-6 LIKE PROTEIN ESXM	Rv1792	esxM
Rv1519_at	0.885516	0.999818	-0.0281397	-0.0879087	8.82016	8.94044	8.90032	8.88818	8.81898	8.57651	8.55625	8.42075	8.52403	CONSERVED HYPOTHETICAL PROTEIN	Rv1519		P64861
Rv2603c_at	0.856713	0.999818	-0.0281167	-0.0239033	11.2405	11.2693	11.2454	11.2577	11.2366	11.237	11.1915	11.0994	11.1356	HIGHLY CONSERVED HYPOTHETICAL PROTEIN	Rv2603c		P67177
Rv1723_at	0.927181	0.999818	-0.028081	-0.029346	8.66525	8.73558	8.60024	8.65993	8.4162	8.56687	8.53021	8.61937	8.60024	PROBABLE HYDROLASE	Rv1723		P71981
Rv1955_at	0.934367	0.999818	-0.0280733	-0.00762333	10.7795	10.9212	10.859	10.9544	10.7904	10.9351	10.8115	10.7496	10.7285	HYPOTHETICAL PROTEIN, POSSIBLE TOXIN	Rv1955		P95259
Rv0641_at	0.361087	0.999818	-0.0279067	0.0346833	13.5941	13.5826	13.6628	13.6661	13.6432	13.7292	13.7217	13.6724	13.694	PROBABLE 50S RIBOSOMAL PROTEIN L1 RPLA	Rv0641	rplA	P96932
Rv2441c_at	0.90744	0.999818	-0.02788	-0.0188567	13.5396	13.5385	13.5184	13.4939	13.4625	13.4626	13.3979	13.3467	13.3938	PROBABLE 50S RIBOSOMAL PROTEIN L27 RPMA	Rv2441c	rpmA	P66127
Rv2781c_at	0.9888	0.999818	-0.0278633	-0.00991333	11.1738	11.186	11.2181	11.4428	11.2182	11.4014	11.5849	11.7137	11.5522	POSSIBLE ALANINE RICH OXIDOREDUCTASE	Rv2781c		O33323
Rv0199_at	0.958211	0.999818	-0.0278547	-0.0148667	10.1871	10.3022	10.2559	10.2049	10.1492	10.1308	10.1068	9.96374	10.0673	PROBABLE CONSERVED MEMBRANE PROTEIN	Rv0199		O53650
Rv1163_at	0.884589	0.999818	-0.0278133	-0.0364867	10.4453	10.4799	10.3934	10.6213	10.3861	10.4743	10.4703	10.5874	10.5597	PROBABLE RESPIRATORY NITRATE REDUCTASE (DELTA CHAIN) NARJ	Rv1163	narJ	O06561
Rv3280_at	0.749135	0.999818	-0.0277633	-0.0200667	12.9479	12.9915	12.9502	12.9748	12.9451	12.9539	12.9479	12.8506	12.9062	PROBABLE PROPIONYL-CoA CARBOXYLASE BETA CHAIN 5 ACCD5 (PCCASE) (PROPANOYL-COA:CARBON DIOXIDE LIGASE)	Rv3280	accD5	P96885
Rv0645c_at	0.357444	0.999818	-0.0277533	-0.0122567	10.4422	10.4471	10.443	10.4428	10.443	10.443	10.4808	10.3924	10.443	METHOXY MYCOLIC ACID SYNTHASE 1 MMAA1 (METHYL MYCOLIC ACID SYNTHASE 1) (MMA1) (HYDROXY MYCOLIC ACID SYNTHASE)	Rv0645c	mmaA1	P0C5C3
Rv3295_at	0.601832	0.999818	-0.0277367	0.0207733	12.2793	12.2427	12.2349	12.3236	12.274	12.3554	12.3236	12.3266	12.3984	PROBABLE TRANSCRIPTIONAL REGULATORY PROTEIN (PROBABLY TETR-FAMILY)	Rv3295		P96900
Rv1981c_at	0.950725	0.999818	-0.0277067	-0.00971667	11.5653	11.6913	11.6162	11.6333	11.4972	11.5461	11.4668	11.3937	11.4738	RIBONUCLEOSIDE-DIPHOSPHATE REDUCTASE (BETA CHAIN) NRDF1 (RIBONUCLEOTIDE REDUCTASE SMALL SUBUNIT) (R2F PROTEIN)	Rv1981c	nrdF1	Q10840
Rv0091_at	0.759277	0.999818	-0.027688	-0.194887	9.58061	9.84444	9.64239	9.59849	9.61183	9.37203	9.34701	8.98677	8.92703	PROBABLE BIFUNCTIONAL MTASAH NUCLEOSIDASE MTN: 5'-METHYLTHIOADENOSINE NUCLEOSIDASE (METHYLTHIOADENOSINE METHYLTHIORIBOHYDROLASE) + S-ADENOSYLHOMOCYSTEINE NUCLEOSIDASE (S-ADENOSYL-L-HOMOCYSTEINE HOMOCYSTEINYLRIBOHYDROLASE)	Rv0091	mtn	P67656
Rv2697c_at	0.711196	0.999818	-0.0276567	-0.0103367	11.6647	11.6765	11.6888	11.6597	11.6138	11.6444	11.6324	11.5835	11.5926	PROBABLE DEOXYURIDINE 5'-TRIPHOSPHATE NUCLEOTIDOHYDROLASE DUT (DUTPASE) (DUTP PYROPHOSPHATASE) (DEOXYURIDINE 5'-TRIPHOSPHATASE) (DUTP DIPHOSPHATASE) (DEOXYURIDINE-TRIPHOSPHATASE)	Rv2697c	dut	P0A552
Rv2820c_at	0.854368	0.999818	-0.0275067	-0.0543933	10.5111	10.6931	10.5111	10.7073	10.5111	10.5111	10.4561	10.3878	10.4891	HYPOTHETICAL PROTEIN	Rv2820c		P71632
Rv0058_at	0.821849	0.999818	-0.0275033	-0.0117967	12.3265	12.381	12.3368	12.3595	12.3368	12.3896	12.3554	12.2412	12.2797	PROBABLE REPLICATIVE DNA HELICASE DNAB	Rv0058	dnaB	P71715
Rv1831_x_at	0.485646	0.999818	-0.0274467	0.0164067	11.7088	11.5865	11.6861	11.6673	11.6462	11.7186	11.6512	11.7122	11.6718	HYPOTHETICAL PROTEIN	Rv1831		P64899
Rv2818c_at	0.762867	0.999818	-0.0274467	-0.00345	10.194	10.2627	10.2627	10.353	10.2521	10.2627	10.2627	10.2125	10.274	HYPOTHETICAL PROTEIN	Rv2818c		P71635
Rv2231A_at	0.877216	0.999818	-0.0274347	-0.040041	6.00333	5.84875	5.8087	5.84078	5.96811	5.84875	5.78222	5.72717	5.84875	POSSIBLE TOXIN	Rv2231A
Rv1409_at	0.102921	0.999818	-0.0274067	0.0668767	11.136	11.136	11.1757	11.1447	11.0777	11.2141	11.1909	11.1757	11.2825	PROBABLE BIFUNCTIONAL riboflavin biosynthesis protein RIBG : Diaminohydroxyphosphoribosylaminopyrimidine deaminase (Riboflavin-specific deaminase) + 5-amino-6-(5-phosphoribosylamino) uracil reductase (HTP reductase)	Rv1409	ribG	P71677
Rv2071c_at	0.455978	0.999818	-0.0274033	-0.0815917	9.42166	9.41133	9.2976	9.36178	9.32139	9.27912	9.25694	9.22546	9.21889	Probable precorrin-4 C11-methyltransferase CobM	Rv2071c	cobM	Q10672
Rv0407_at	0.810262	0.999818	-0.02739	-0.0290233	10.5428	10.5802	10.562	10.4877	10.5398	10.4822	10.6435	10.4718	10.5428	PROBABLE F420-DEPENDENT GLUCOSE-6-PHOSPHATE DEHYDROGENASE FGD1	Rv0407	fgd1	P96253
Rv1717_at	0.669722	0.999818	-0.0273877	0.165889	7.37806	7.60185	7.73212	7.70997	7.39704	7.69306	7.96586	7.97284	8.12639	CONSERVED HYPOTHETICAL PROTEIN	Rv1717		O86372
Rv2690c_at	0.9592	0.999818	-0.0273743	-0.023583	9.63866	9.73327	9.70404	9.61941	9.63978	9.53515	9.56871	9.37161	9.51684	PROBABLE CONSERVED INTEGRAL MEMBRANE ALANINE AND VALINE AND LEUCINE RICH PROTEIN	Rv2690c		O07192
Rv3867_at	0.609238	0.999818	-0.0273567	0.0120033	12.2254	12.2483	12.2726	12.3212	12.1859	12.2845	12.2837	12.3141	12.3092	CONSERVED HYPOTHETICAL PROTEIN	Rv3867		O69732
Rv2234_at	0.578377	0.999818	-0.027174	-0.0547353	9.91001	9.99259	9.88526	9.95787	9.81981	9.85903	9.87225	9.84621	9.83164	PHOSPHOTYROSINE PROTEIN PHOSPHATASE PTPA (PROTEIN-TYROSINE-PHOSPHATASE) (PTPase) (LMW PHOSPHATASE)	Rv2234	ptpA	P65716
Rv2082_at	0.0564353	0.999818	-0.0271533	-0.00184667	12.0115	11.9868	12.0024	11.9898	11.9861	11.9981	12.0129	11.9598	12.0082	CONSERVED HYPOTHETICAL PROTEIN	Rv2082		Q10690
Rv2119_at	0.703337	0.999818	-0.0271467	0.04105	10.1876	10.375	10.4032	10.3015	10.211	10.2702	10.2998	10.1215	10.2386	CONSERVED HYPOTHETICAL PROTEIN	Rv2119		O33254
Rv2102_at	0.808542	0.999818	-0.0271467	-0.00202	11.9113	11.9441	11.9545	11.882	11.9113	11.9224	11.943	11.7995	11.8533	CONSERVED HYPOTHETICAL PROTEIN	Rv2102		O53500
Rv0925c_at	0.958004	0.999818	-0.0271433	-0.04943	11.9123	12.1647	12.015	11.9957	11.8675	11.8366	11.7766	11.5711	11.6848	CONSERVED HYPOTHETICAL PROTEIN	Rv0925c		O05917
Rv1690_at	0.961658	0.999818	-0.0271133	-0.0436033	10.3883	10.5878	10.5239	10.4582	10.3782	10.3089	10.2718	10.0709	10.1546	PROBABLE LIPOPROTEIN LPRJ	Rv1690	lprJ	O33192
Rv3260c_at	0.878417	0.999818	-0.0270633	-0.00614333	12.5901	12.6473	12.624	12.624	12.6333	12.6307	12.6053	12.4576	12.5462	PROBABLE TRANSCRIPTIONAL REGULATORY PROTEIN WHIB-LIKE WHIB2	Rv3260c	whiB2	O53353
MTB000038_at	0.927055	0.999818	-0.0269347	-0.0848023	9.04069	9.12954	9.1563	9.10545	8.97419	8.8673	8.6648	8.62641	8.53294	tRNA-Leu	MTB000038	leuV
Rv2486_at	0.481431	0.999818	-0.0269187	-0.0686807	9.58868	9.67971	9.60464	9.72008	9.52839	9.56403	9.59047	9.61038	9.52452	PROBABLE ENOYL-CoA HYDRATASE ECHA14 (ENOYL HYDRASE) (UNSATURATED ACYL-CoA HYDRATASE) (CROTONASE)	Rv2486	echA14	P64018
Rv3012c_at	0.805454	0.999818	-0.02688	-0.14081	11.5185	11.627	11.4755	11.3582	11.3437	11.1754	11.1316	10.9571	10.9351	PROBABLE GLUTAMYL-TRNA(GLN) AMIDOTRANSFERASE (SUBUNIT C) GATC (Glu-ADT SUBUNIT C)	Rv3012c	gatC	P64205
Rv3517_at	0.53384	0.999818	-0.0268463	0.0727703	7.56048	7.59554	7.67334	7.48234	7.61509	7.5878	7.56048	7.31214	7.56048	CONSERVED HYPOTHETICAL PROTEIN	Rv3517		O53562
Rv2920c_at	0.396302	0.999818	-0.026711	-0.0762077	8.07575	8.12309	7.94445	8.02175	8.02175	7.9542	8.05152	7.92404	8.02175	PROBABLE AMMONIUM-TRANSPORT INTEGRAL MEMBRANE PROTEIN AMT	Rv2920c	amt	P63519
Rv0806c_at	0.793234	0.999818	-0.0266613	0.002415	8.55147	8.53962	8.64383	8.58822	8.49817	8.53055	8.50214	8.52406	8.4747	POSSIBLE UDP-GLUCOSE-4-EPIMERASE CPSY (GALACTOWALDENASE) (UDP-GALACTOSE-4-EPIMERASE) (URIDINE DIPHOSPHATE GALACTOSE-4-EPIMERASE) (URIDINE DIPHOSPHO-GALACTOSE-4-EPIMERASE)	Rv0806c	cpsY	O06628
Rv2874_at	0.253972	0.999818	-0.0266513	-0.118271	7.97558	7.88863	7.85522	7.88559	7.88316	7.85522	7.8458	7.85522	7.6417	POSSIBLE INTEGRAL MEMBRANE C-TYPE CYTOCHROME BIOGENESIS PROTEIN DIPZ	Rv2874	dipZ	Q10801
Rv0879c_at	0.559201	0.999818	-0.0266433	-0.0556767	11.7705	11.806	11.7296	11.7808	11.6403	11.6892	11.6886	11.7137	11.654	POSSIBLE CONSERVED TRANSMEMBRANE PROTEIN	Rv0879c		P64735
Rv3006_at	0.433594	0.999818	-0.0265867	0.0187	11.9602	11.9072	11.9169	11.9518	11.8859	11.9689	11.9352	11.9745	12.0176	PROBABLE CONSERVED LIPOPROTEIN LPPZ	Rv3006	lppZ	O53253
Rv0454_at	0.374014	0.999818	-0.026518	-0.00505367	6.68939	6.69959	6.68939	6.68246	6.65447	6.68939	6.73543	6.67366	6.71334	CONSERVED HYPOTHETICAL PROTEIN	Rv0454		O86364
Rv0871_at	0.774055	0.999818	-0.0264767	-0.01342	12.0623	12.1234	12.0912	12.0993	12.0912	12.0825	12.1219	11.9896	12.0696	PROBABLE COLD SHOCK-LIKE PROTEIN B CSPB	Rv0871	cspB	O53883
Rv1197_s_at	0.114553	0.999818	-0.0264367	-0.00846667	14.3586	14.3528	14.3776	14.3891	14.3393	14.3651	14.3889	14.3651	14.3684	ESAT-6 LIKE PROTEIN ESXK (ESAT-6 LIKE PROTEIN 3)	Rv1197	esxK	O05299
Rv0579_at	0.773576	0.999818	-0.026323	0.030015	9.70142	9.76812	9.82831	9.87059	9.8508	9.89004	9.99066	9.86478	9.93436	CONSERVED HYPOTHETICAL PROTEIN	Rv0579		O53776
Rv2317_at	0.90991	0.999818	-0.0262297	-0.065244	6.27216	6.18237	6.05751	6.0173	6.15254	6.02326	5.88494	5.76081	5.8979	PROBABLE SUGAR-TRANSPORT INTEGRAL MEMBRANE PROTEIN ABC TRANSPORTER USPB	Rv2317	uspB	Q7D7B8
Rv0176_at	0.888493	0.999818	-0.0261867	0.0271667	12.4233	12.4098	12.453	12.6102	12.4232	12.5717	12.5915	12.7135	12.6817	PROBABLE CONSERVED MCE ASSOCIATED TRANSMEMBRANE PROTEIN	Rv0176		O07420
Rv2522c_at	0.648869	0.999818	-0.02618	-0.01502	10.1489	10.0797	10.1526	10.1098	10.1249	10.0582	10.1111	10.0867	10.114	CONSERVED HYPOTHETICAL PROTEIN	Rv2522c		O53227
Rv2258c_at	0.790021	0.999818	-0.0261333	0.00440333	11.6862	11.7501	11.7698	11.8386	11.6588	11.7356	11.6994	11.7369	11.7319	Possible transcriptional regulatory protein	Rv2258c		O53532
Rv3753c_at	0.59553	0.999818	-0.0261233	-0.0330633	11.1998	11.2411	11.2085	11.2333	11.1267	11.1437	11.1909	11.1779	11.1727	CONSERVED HYPOTHETICAL PROTEIN	Rv3753c		O69720
Rv3368c_at	0.840405	0.999818	-0.0261033	-0.0713867	10.1672	10.3816	10.2889	10.2818	10.0599	10.0308	10.1158	10.0449	10.0309	POSSIBLE OXIDOREDUCTASE	Rv3368c		O50397
MTB000023_at	0.732258	0.999818	-0.0260933	-0.0616767	11.231	11.1778	11.1527	11.249	11.0828	11.1527	11.017	11.1581	11.0067	tRNA-Gln	MTB000023	glnT
Rv0448c_at	0.888715	0.999818	-0.0259927	-0.048579	6.03159	5.7686	5.74509	5.85398	5.97585	5.79758	5.73445	5.79758	5.9316	CONSERVED HYPOTHETICAL PROTEIN	Rv0448c		O53733
Rv2224c_at	0.0893576	0.999818	-0.0259433	0.00864	11.6021	11.5888	11.6083	11.6246	11.5612	11.6021	11.5864	11.5853	11.6286	Probable exported protease	Rv2224c		P65823
Rv2229c_at	0.330513	0.999818	-0.0259267	-0.0657567	10.7539	10.8343	10.7344	10.8515	10.7457	10.6977	10.7647	10.7124	10.7408	CONSERVED HYPOTHETICAL PROTEIN	Rv2229c		Q10513
Rv0369c_at	0.979759	0.999818	-0.025916	-0.0224797	7.48175	7.4151	7.24796	7.37543	7.59735	7.49055	7.3242	7.09119	7.37543	POSSIBLE MEMBRANE OXIDOREDUCTASE	Rv0369c		O53704
Rv1850_at	0.936713	0.999818	-0.0259	0.00257667	10.9386	10.9876	10.9343	11.0582	10.9271	11.0284	11.1262	11.1306	11.168	Urease alpha subunit ureC (Urea amidohydrolase)	Rv1850	ureC	P0A660
Rv0563_at	0.512482	0.999818	-0.0258933	0.0615267	11.3867	11.5067	11.5337	11.4228	11.4105	11.465	11.4136	11.2283	11.4091	PROBABLE PROTEASE TRANSMEMBRANE PROTEIN HEAT SHOCK PROTEIN HTPX	Rv0563	htpX	P65815
Rv3737_at	0.922943	0.999818	-0.0258467	-0.0499203	9.97767	10.2397	10.0378	10.1417	9.83882	9.97767	9.91772	9.88108	9.87189	PROBABLE CONSERVED TRANSMEMBRANE PROTEIN	Rv3737		O69704
Rv0691c_at	0.106746	0.999818	-0.0258167	-0.0394833	10.9352	10.9107	10.8901	10.9496	10.9352	10.9352	10.9737	10.9352	10.9148	PROBABLE TRANSCRIPTIONAL REGULATORY PROTEIN	Rv0691c		P95037
Rv1298_at	0.803935	0.999818	-0.0257833	0.01963	13.7915	13.7126	13.7915	13.8353	13.7944	13.84	13.889	13.9315	13.9433	PROBABLE 50S RIBOSOMAL PROTEIN L31 RPME	Rv1298	rpmE	P66187
Rv2969c_at	0.594445	0.999818	-0.0257467	-0.0135067	11.9752	12.0047	11.9708	11.9974	11.9368	11.9409	11.9814	11.9353	12.0017	POSSIBLE CONSERVED MEMBRANE OR SECRETED PROTEIN	Rv2969c		O33272
Rv0240_at	0.764926	0.999818	-0.0257423	0.106713	9.40473	9.4373	9.57037	9.73459	9.53857	9.84249	9.85782	9.94404	9.90442	CONSERVED HYPOTHETICAL PROTEIN WITH PIN DOMAIN	Rv0240		O53663
Rv3791_at	0.969024	0.999818	-0.02574	-0.0292833	11.6603	11.7711	11.6815	11.677	11.6452	11.5946	11.4916	11.3354	11.465	PROBABLE SHORT-CHAIN TYPE DEHYDROGENASEREDUCTASE	Rv3791		P66783
Rv0634A_at	0.704068	0.999818	-0.02568	-0.07023	12.2862	12.3438	12.2899	12.2785	12.2076	12.1741	12.1737	12.11	12.0637	HYPOTHETICAL PROTEIN	Rv0634A		Q8VKH3
Rv0819_at	0.895883	0.999818	-0.0256533	-0.00291667	10.8578	10.9208	10.8496	10.9697	10.8602	10.9208	10.9859	10.9554	11.0342	MSHD, GCN5-RELATED N-ACETYLTRANSFERASE	Rv0819	mshD	O53831
Rv2081c_at	0.531213	0.999818	-0.0255933	-0.04299	10.521	10.5379	10.5285	10.6532	10.5239	10.5285	10.5285	10.5641	10.5168	POSSIBLE TRANSMEMBRANE PROTEIN	Rv2081c		Q10689
Rv1180_at	0.200838	0.999818	-0.02555	-0.0978567	10.5549	10.4729	10.44	10.6508	10.5713	10.5071	10.4941	10.5788	10.459	PROBABLE POLYKETIDE BETA-KETOACYL SYNTHASE PKS3	Rv1180	pks3	O50436
Rv3335c_at	0.745631	0.999818	-0.025487	0.0820673	9.79675	9.85484	9.9486	10.0437	9.85778	9.99697	10.1242	10.1756	10.2653	PROBABLE CONSERVED INTEGRAL MEMBRANE PROTEIN	Rv3335c		O53385
Rv0353_at	0.638721	0.999818	-0.0254867	0.03375	10.4249	10.4154	10.4675	10.3391	10.3157	10.335	10.2936	10.25	10.3564	PROBABLE HEAT SHOCK PROTEIN TRANSCRIPTIONAL REPRESSOR HSPR (MERR FAMILY)	Rv0353	hspR	O06302
Rv2181_at	0.743331	0.999818	-0.0254567	-0.00162333	11.0302	11.0918	11.0575	11.1365	10.9986	11.0731	11.0731	11.0731	11.1043	Probable alpha(1->2)mannosyltransferase. Probable conserved integral membrane protein.	Rv2181		O53515
Rv0762c_at	0.836497	0.999818	-0.0254113	-0.007876	8.62588	8.65841	8.7214	8.66869	8.6091	8.59196	8.62588	8.57671	8.58347	CONSERVED HYPOTHETICAL PROTEIN	Rv0762c		P71819
Rv0045c_at	0.954943	0.999818	-0.0253933	-0.00034	10.3725	10.4518	10.3466	10.3105	10.3105	10.3004	10.2365	10.081	10.2715	POSSIBLE HYDROLASE	Rv0045c		P71702
Rv1448c_at	0.638619	0.999818	-0.0252733	-0.02306	12.7853	12.7546	12.7347	12.7571	12.671	12.7363	12.7296	12.7707	12.7319	PROBABLE TRANSALDOLASE TAL	Rv1448c	tal	O06812
Rv0200_at	0.887421	0.999818	-0.0251367	-0.0115133	11.0159	11.0713	11.0461	11.0362	11.0059	10.9748	10.9818	10.8812	10.9784	POSSIBLE CONSERVED TRANSMEMBRANE PROTEIN	Rv0200		O53651
Rv1292_at	0.677777	0.999818	-0.02512	0.0313433	10.1385	10.2258	10.1569	10.2421	10.0625	10.2796	10.2248	10.2417	10.2629	PROBABLE ARGINYL-TRNA SYNTHETASE ARGS (ARGRS) (Arginine--tRNA ligase)	Rv1292	argS	P67569
Rv0164_at	0.786122	0.999818	-0.0251067	-0.0480067	12.8649	12.8877	12.8454	12.8234	12.8256	12.8227	12.7918	12.6915	12.668	CONSERVED HYPOTHETICAL PROTEIN TB18.5	Rv0164	TB18.5	Q8VKQ8
Rv2608_at	0.336665	0.999818	-0.0250667	-0.04517	10.3813	10.293	10.2888	10.2888	10.2888	10.2888	10.2888	10.3018	10.2457	PPE FAMILY PROTEIN	Rv2608	PPE42	Q79FC6
Rv2125_at	0.510291	0.999818	-0.0250267	0.0430767	10.943	10.8835	10.9302	10.9302	10.7998	10.9216	10.8786	10.9934	11.0292	CONSERVED HYPOTHETICAL PROTEIN	Rv2125		O33260
Rv0500_at	0.931442	0.999818	-0.02501	-0.0116767	10.4971	10.6346	10.5774	10.6647	10.5679	10.6263	10.746	10.6302	10.6691	PROBABLE PYRROLINE-5-CARBOXYLATE REDUCTASE PROC (P5CR) (P5C REDUCTASE)	Rv0500	proC	Q11141
Rv1054_at	0.583297	0.999818	-0.0250067	0.03217	10.1734	10.2294	10.171	10.1835	10.0293	10.1722	10.1026	10.1259	10.2128	PROBABLE INTEGRASE (FRAGMENT)	Rv1054		O53402
Rv0341_at	0.614383	0.999818	-0.0249997	0.132389	9.01038	8.70962	8.93388	8.82443	8.77021	8.99445	8.40325	8.68324	8.7069	ISONIAZID INDUCTIBLE GENE PROTEIN INIB	Rv0341	iniB	O06292
Rv3748_at	0.851212	0.999818	-0.02493	0.00519667	10.667	10.758	10.7182	10.839	10.7049	10.7182	10.6663	10.6345	10.7515	CONSERVED HYPOTHETICAL PROTEIN	Rv3748		O69715
Rv2006_at	0.809219	0.999818	-0.024904	0.0344863	8.68519	8.8108	8.68519	8.64493	8.68519	8.68519	8.68519	8.44461	8.74839	PROBABLE TREHALOSE-6-PHOSPHATE PHOSPHATASE OTSB1 (TREHALOSE-PHOSPHATASE) (TPP)	Rv2006	otsB1	Q10850
Rv1619_at	0.917747	0.999818	-0.0248787	0.022146	8.7568	8.88376	8.83752	8.97834	8.72624	8.94979	9.01385	9.06436	9.02812	CONSERVED MEMBRANE PROTEIN	Rv1619		O06136
Rv2402_at	0.856946	0.999818	-0.0248733	-0.00992333	10.9073	10.8199	10.957	10.9673	10.9802	10.9073	10.9073	10.9073	10.8879	CONSERVED HYPOTHETICAL PROTEIN	Rv2402		P71741
Rv3914_at	0.855881	0.999818	-0.0247933	-0.06659	12.683	12.8107	12.7299	12.7406	12.7243	12.6366	12.6085	12.4227	12.4659	THIOREDOXIN TRXC (TRX) (MPT46)	Rv3914	trxC	P0A616
AFFX-r2-P1-cre-5_at	0.62923	0.999818	-0.024773	-0.0149547	4.84174	4.85807	4.89911	4.89668	4.82528	4.83134	4.89497	4.87571	4.85807
Rv3866_at	0.397718	0.999818	-0.02477	0.0257167	12.7006	12.6751	12.6993	12.7238	12.6041	12.6993	12.6334	12.7043	12.7363	CONSERVED HYPOTHETICAL PROTEIN	Rv3866		P96210
Rv3010c_at	0.360554	0.999818	-0.02473	0.0275933	10.424	10.4146	10.4978	10.5277	10.4764	10.4889	10.4956	10.4822	10.5433	PROBABLE 6-PHOSPHOFRUCTOKINASE PFKA (PHOSPHOHEXOKINASE) (PHOSPHOFRUCTOKINASE)	Rv3010c	pfkA	P65690
Rv3063_at	0.882415	0.999818	-0.0247107	-0.006178	8.99613	8.99613	9.04301	9.0759	8.91484	8.99613	8.9193	9.00624	8.93366	PROBABLE CARBON STARVATION PROTEIN A HOMOLOG CSTA	Rv3063	cstA	P95095
Rv3222c_at	0.0509142	0.999818	-0.02463	0.02451	11.7329	11.7315	11.7995	11.7654	11.7533	11.7806	11.7811	11.7208	11.7729	CONSERVED HYPOTHETICAL PROTEIN	Rv3222c		O05844
Rv0229c_at	0.907299	0.999818	-0.0246133	0.00583333	11.5752	11.5969	11.5154	11.6429	11.4649	11.5951	11.5969	11.6794	11.7221	POSSIBLE CONSERVED MEMBRANE PROTEIN WITH PIN DOMAIN	Rv0229c		P96411
Rv2513_at	0.268798	0.999818	-0.02458	-0.00396667	10.6845	10.627	10.6732	10.6798	10.6845	10.6845	10.6898	10.6688	10.6845	HYPOTHETICAL PROTEIN	Rv2513		O06175
Rv2454c_at	0.61949	0.999818	-0.0245733	-0.0798633	12.4512	12.4941	12.3718	12.4827	12.3866	12.3857	12.2962	12.2757	12.2331	PROBABLE OXIDOREDUCTASE (BETA SUBUNIT)	Rv2454c		O53181
Rv3857c_at	0.206048	0.999818	-0.0245167	0.0925667	11.8565	11.7778	11.913	11.8503	11.7932	11.9666	11.9153	11.9775	12.0201	POSSIBLE MEMBRANE PROTEIN	Rv3857c		P96220
Rv2124c_at	0.928709	0.999818	-0.02449	-0.0156867	11.1489	10.9811	11.0594	11.0711	11.1174	11.1186	11.1641	11.2122	11.1591	Probable 5-methyltetrahydrofolate--homocystein methyltransferase MetH (Methionine synthase, vitamin-B12 dependent isozyme) (MS)	Rv2124c	metH	O33259
Rv0339c_at	0.608159	0.999818	-0.0244187	0.0318927	9.3104	9.34266	9.28423	9.3125	9.24011	9.33451	9.36764	9.33451	9.46748	POSSIBLE TRANSCRIPTIONAL REGULATORY PROTEIN	Rv0339c		O33269
Rv3838c_at	0.510449	0.999818	-0.0244033	-0.0271333	10.7123	10.7084	10.6698	10.6698	10.6246	10.6416	10.6939	10.6698	10.6832	POSSIBLE PREPHENATE DEHYDRATASE PHEA	Rv3838c	pheA	P96240
Rv1428c_at	0.804741	0.999818	-0.0243567	-0.0693267	11.4485	11.5978	11.4568	11.5399	11.3797	11.3621	11.3204	11.2583	11.282	CONSERVED HYPOTHETICAL PROTEIN	Rv1428c		O06830
Rv3599c_at	0.710989	0.999818	-0.0243267	0.0112567	9.86886	9.87276	9.85933	9.92821	9.7787	9.85507	9.79437	9.86701	9.91083	HYPOTHETICAL SHORT PROTEIN	Rv3599c		O06283
Rv0214_at	0.99239	0.999818	-0.0243133	-0.014491	9.32226	9.55305	9.51251	9.22548	9.31662	9.23946	9.27838	8.8835	9.03068	PROBABLE FATTY-ACID-CoA LIGASE FADD4 (FATTY-ACID-CoA SYNTHETASE) (FATTY-ACID-CoA SYNTHASE)	Rv0214	fadD4	P96396
Rv1490_at	0.984169	0.999818	-0.0242663	0.001164	7.68302	7.7465	7.70551	7.71092	7.63879	7.63879	7.36143	7.29728	7.41456	PROBABLE MEMBRANE PROTEIN	Rv1490		P64857
AFFX-PheX-M_at	0.726914	0.999818	-0.0242183	0.0285347	7.82572	7.95822	8.00731	7.94131	7.8268	7.98354	8.0168	7.92616	7.8786
Rv1877_at	0.776374	0.999818	-0.024189	-0.02878	9.4259	9.29467	9.31583	9.29735	9.29467	9.28829	9.25797	9.31931	9.29077	PROBABLE CONSERVED INTEGRAL MEMBRANE PROTEIN	Rv1877		O07753
Rv3496c_at	0.915109	0.999818	-0.0241133	-0.01506	10.6623	10.591	10.5543	10.6704	10.5286	10.591	10.4828	10.6236	10.625	MCE-FAMILY PROTEIN MCE4D	Rv3496c	mce4D	O53541
Rv0638_at	0.879672	0.999818	-0.0241	-0.01612	12.7909	12.7278	12.7299	12.8123	12.7562	12.844	12.832	12.879	12.813	PROBABLE PREPROTEIN TRANSLOCASE SECE1	Rv0638	secE1	P0A5Z0
Rv1297_at	0.929896	0.999818	-0.0240733	0.01083	13.7634	13.6498	13.7506	13.8117	13.7897	13.833	13.9062	13.9695	13.9302	PROBABLE TRANSCRIPTION TERMINATION FACTOR RHO HOMOLOG	Rv1297	rho	P66028
Rv2096c_at	0.761104	0.999818	-0.02407	0.03582	11.3953	11.3813	11.392	11.5298	11.3237	11.4993	11.419	11.5671	11.5604	CONSERVED HYPOTHETICAL PROTEIN	Rv2096c		P64941
Rv1259_at	0.381103	0.999818	-0.0240257	-0.107931	8.47401	8.55466	8.44545	8.48127	8.36356	8.34287	8.39517	8.36014	8.23833	CONSERVED HYPOTHETICAL PROTEIN	Rv1259		P64785
Rv0801_at	0.927251	0.999818	-0.0240067	-0.0542667	10.6324	10.7884	10.674	10.6674	10.551	10.543	10.451	10.3394	10.3711	CONSERVED HYPOTHETICAL PROTEIN	Rv0801		O06633
Rv0670_at	0.734561	0.999818	-0.0240033	0.00886	11.7792	11.8909	11.8513	11.9048	11.8137	11.8729	11.8625	11.7699	11.8489	PROBABLE ENDONUCLEASE IV END (ENDODEOXYRIBONUCLEASE IV) (APURINASE)	Rv0670	end	P63535
Rv3571_at	0.881969	0.999818	-0.0239723	-0.00396333	9.62703	9.63749	9.65094	9.78107	9.67859	9.67859	9.70264	9.72274	9.76932	POSSIBLE HEMOGLOBINE-RELATED PROTEIN HMP. Possible ketosteroid-9-alpha-hydroxylase.	Rv3571	hmp	P96853
Rv2755c_at	0.932099	0.999818	-0.0239573	-0.00865733	8.56564	8.6305	8.58287	8.62429	8.43289	8.58922	8.48529	8.53996	8.47716	POSSIBLE TYPE I RESTRICTIONMODIFICATION SYSTEM SPECIFICITY DETERMINANT (FRAGMENT) HSDS.1 (S PROTEIN)	Rv2755c	hsdS.1	Q7D6N1
Rv0314c_at	0.41454	0.999818	-0.0239167	-0.0444933	11.2105	11.2525	11.1835	11.2754	11.1481	11.1843	11.2105	11.224	11.1951	POSSIBLE CONSERVED MEMBRANE PROTEIN	Rv0314c		O07241
Rv3146_at	0.742988	0.999818	-0.0239033	0.0196533	12.057	12.1073	12.12	12.139	12.0771	12.1377	12.2333	12.1731	12.2304	PROBABLE NADH DEHYDROGENASE I (CHAIN B) NUOB (NADH-UBIQUINONE OXIDOREDUCTASE CHAIN B)	Rv3146	nuoB	P65575
Rv1395_at	0.87012	0.999818	-0.0238357	0.0294877	7.62725	7.40751	7.40751	7.32682	7.32181	7.50016	7.25427	7.40751	7.38913	TRANSCRIPTIONAL REGULATORY PROTEIN	Rv1395		P68913
Rv0334_at	0.781917	0.999818	-0.02375	-0.03919	10.3484	10.4571	10.3484	10.4002	10.3345	10.3484	10.3554	10.2411	10.2896	ALPHA-D-GLUCOSE-1-PHOSPHATE THYMIDYLYLTRANSFERASE RMLA (DTDP-GLUCOSE SYNTHASE) (DTDP-GLUCOSE PYROPHOSPHORYLASE)	Rv0334	rmlA	P72017
Rv2498c_at	0.931146	0.999818	-0.0236947	-0.006117	9.99076	9.98154	9.9787	9.85445	9.93605	9.84816	9.93605	9.79259	9.93605	PROBABLE CITRATE (PRO-3S)-LYASE (BETA SUBUNIT) CITE (CITRASE) (CITRATASE) (CITRITASE) (CITRIDESMOLASE) (CITRASE ALDOLASE)	Rv2498c	citE	O06162
Rv0248c_at	0.841073	0.999818	-0.0236033	-0.0191067	12.2357	12.3092	12.2659	12.2968	12.2109	12.227	12.2231	12.1648	12.2054	PROBABLE SUCCINATE DEHYDROGENASE [IRON-SULFUR SUBUNIT] (SUCCINIC DEHYDROGENASE)	Rv0248c		O53670
Rv1466_at	0.934302	0.999818	-0.02355	0.0139833	10.8116	10.8755	10.8259	10.8823	10.7653	10.7659	10.595	10.5774	10.7391	CONSERVED HYPOTHETICAL PROTEIN	Rv1466		O53157
Rv0763c_at	0.76786	0.999818	-0.0234653	-0.0473683	8.94591	9.05116	8.97393	8.94591	8.94591	8.86867	8.98482	8.80917	8.89195	POSSIBLE FERREDOXIN	Rv0763c		P71820
MTB000012_at	0.902703	0.999818	-0.0234433	-0.01725	12.0668	11.9741	11.9453	12.0638	12.0127	12.0931	12.046	12.1194	12.0863	tRNA-Trp	MTB000012	trpT
Rv0002_at	0.500238	0.999818	-0.0234267	-0.0762367	10.4038	10.5249	10.4231	10.5165	10.3954	10.3724	10.4038	10.3335	10.2999	DNA POLYMERASE III (BETA CHAIN) DNAN (DNA NUCLEOTIDYLTRANSFERASE)	Rv0002	dnaN	Q50790
Rv3836_at	0.796077	0.999818	-0.0234067	0.01076	10.5635	10.4541	10.4663	10.4864	10.454	10.5185	10.5066	10.5783	10.6041	CONSERVED HYPOTHETICAL PROTEIN	Rv3836		P96242
MTB000060_at	0.639395	0.999818	-0.0233833	-0.0777133	11.6381	11.6616	11.6351	11.749	11.7235	11.582	11.5553	11.4873	11.4922	tRNA-Val	MTB000060	valT
Rv0783c_at	0.720042	0.999818	-0.0233167	-0.0122767	10.739	10.786	10.8015	10.8412	10.768	10.7897	10.8	10.7563	10.7522	POSSIBLE MULTIDRUG RESISTANCE INTEGRAL MEMBRANE EFFLUX PROTEIN EMRB	Rv0783c	emrB	P71836
Rv0831c_at	0.5389	0.999818	-0.0233067	0.0151667	12.6066	12.5732	12.5716	12.5996	12.5056	12.6226	12.5157	12.5732	12.5732	CONSERVED HYPOTHETICAL PROTEIN	Rv0831c		O53842
Rv2759c_at	0.723511	0.999818	-0.0233033	-0.05819	10.2324	10.2654	10.165	10.2764	10.1829	10.2112	10.3799	10.3704	10.3379	CONSERVED HYPOTHETICAL PROTEIN WITH PIN DOMAIN	Rv2759c		P67242
Rv3581c_at	0.932477	0.999818	-0.0232767	0.00583	11.7536	11.6299	11.6446	11.7936	11.699	11.7601	11.7196	11.868	11.8796	PROBABLE 2C-METHYL-D-ERYTHRITOL 2,4-CYCLODIPHOSPHATE SYNTHASE ISPF (MECPS)	Rv3581c	ispF	P65183
Rv3610c_at	0.852015	0.999818	-0.0232633	0.0160733	12.3535	12.3477	12.3813	12.4385	12.3717	12.4462	12.5188	12.5217	12.5315	MEMBRANE-BOUND PROTEASE FTSH (CELL DIVISION PROTEIN)	Rv3610c	ftsH	P0C5C0
Rv3920c_at	0.792256	0.999818	-0.0231833	0.0930333	11.9491	11.8434	12.0192	12.1007	12.0687	12.2158	12.308	12.3762	12.4019	HYPOTHETICAL PROTEIN SIMILAR TO JAG PROTEIN	Rv3920c		O53598
Rv1009_at	0.705551	0.999818	-0.0231667	-0.0392867	11.7884	11.8351	11.8701	11.9021	11.8766	11.8189	11.8673	11.7766	11.751	Probable resuscitation-promoting factor rpfB	Rv1009	rpfB	O05594
Rv2878c_at	0.938238	0.999818	-0.0230967	0.02816	10.0907	10.0837	10.1052	10.2286	10.0534	10.2316	10.3474	10.4603	10.4144	SOLUBLE SECRETED ANTIGEN MPT53 PRECURSOR	Rv2878c	mpt53	P0A618
Rv3797_at	0.258145	0.999818	-0.023089	-0.095547	8.88416	8.96304	8.87006	9.03019	8.95339	8.86255	9.06794	8.99659	8.96304	PROBABLE ACYL-CoA DEHYDROGENASE FADE35	Rv3797	fadE35	O53577
Rv0590_at	0.409683	0.999818	-0.0230633	-0.01837	10.5223	10.5143	10.5239	10.5334	10.5337	10.525	10.5387	10.4771	10.4903	MCE-FAMILY PROTEIN MCE2B	Rv0590	mce2B	O07788
Rv1827_at	0.629378	0.999818	-0.0230467	-0.03195	12.9988	13.0327	12.9892	13.0096	12.9359	12.963	12.963	12.9337	12.9234	CONSERVED HYPOTHETICAL PROTEIN WITH FHA DOMAIN	Rv1827	garA	P64897
Rv3457c_at	0.678994	0.999818	-0.023	0.0223233	12.9609	12.957	12.9591	12.9943	12.8669	13.0333	12.9958	13.058	13.0256	PROBABLE DNA-DIRECTED RNA POLYMERASE (ALPHA CHAIN) RPOA (TRANSCRIPTASE ALPHA CHAIN) (RNA POLYMERASE ALPHA SUBUNIT) (DNA-DIRECTED RNA NUCLEOTIDYLTRANSFERASE)	Rv3457c	rpoA	P66701
Rv1771_at	0.599346	0.999818	-0.0229233	-0.0681167	12.0789	12.1172	11.9947	12.0474	12.01	11.9917	11.9619	11.8923	11.8974	L-gulono-1,4-lactone dehydrogenase	Rv1771		O06804
Rv3445c_at	0.718584	0.999818	-0.0228833	0.00867433	9.04731	9.08864	9.04922	9.1294	9.03529	9.06233	9.00796	8.99209	9.09914	ESAT-6 LIKE PROTEIN ESXU	Rv3445c	esxU	O06262
Rv1918c_at	0.730639	0.999818	-0.0228073	-0.089807	10.0769	9.92131	9.88759	9.93128	9.83736	9.82674	9.65628	9.83736	9.68069	PPE FAMILY PROTEIN	Rv1918c	PPE35	Q79FI8
Rv1320c_at	0.297932	0.999818	-0.0228033	0.04989	10.9391	10.9983	10.9791	10.9962	10.8777	11.0421	11.0067	10.9977	11.0706	POSSIBLE ADENYLATE CYCLASE (ATP PYROPHOSPHATE-LYASE) (ADENYLYL CYCLASE)	Rv1320c		Q10633
Rv3827c_at	0.533272	0.999818	-0.0227567	0.0346833	10.9862	10.9191	10.9801	10.9502	11.0395	11.0496	11.076	10.9855	11.0867	POSSIBLE TRANSPOSASE	Rv3827c		O07796
Rv0687_at	0.389741	0.999818	-0.02275	-0.07253	10.7246	10.7525	10.605	10.6303	10.5638	10.6083	10.6757	10.646	10.5998	PROBABLE SHORT-CHAIN TYPE DEHYDROGENASEREDUCTASE	Rv0687		P95033
Rv3365c_at	0.693319	0.999818	-0.02264	0.04977	10.8629	10.8231	10.8934	10.9399	10.8068	10.9591	10.9638	11.0688	11.0635	CONSERVED HYPOTHETICAL PROTEIN	Rv3365c		Q93IG6
AFFX-BioB-5_at	0.643244	0.999818	-0.0225393	-0.0225507	4.84733	4.87864	4.86385	4.91159	4.82587	4.86785	4.91821	4.905	4.87778
Rv3814c_at	0.722592	0.999818	-0.0225333	-0.0466767	10.721	10.7693	10.7603	10.7674	10.6296	10.6544	10.665	10.6869	10.5988	POSSIBLE ACYLTRANSFERASE	Rv3814c		O07809
Rv0146_at	0.494524	0.999818	-0.0225233	-0.0601633	11.5262	11.5746	11.4979	11.6333	11.5262	11.5262	11.4834	11.4745	11.4383	Conserved hypothetical protein. Possible S-adenosylmethionine-dependent methyltransferase.	Rv0146		P96823
Rv2467_at	0.905349	0.999818	-0.02247	-0.0443033	11.8396	11.9707	11.8917	11.8558	11.8049	11.8049	11.786	11.6384	11.6519	PROBABLE AMINOPEPTIDASE N PEPN (LYSYL AMINOPEPTIDASE) (LYS-AP) (ALANINE AMINOPEPTIDASE)	Rv2467	pepN	Q7D736
putative665601_at	0.865314	0.999818	-0.0224227	-0.0678033	6.40724	6.48102	6.23931	6.35178	6.21447	6.23447	6.0857	6.08197	6.16753	similar to: MT0600
Rv1379_at	0.763166	0.999818	-0.0223633	-0.0450067	10.579	10.6419	10.576	10.608	10.5522	10.5316	10.5138	10.4398	10.4583	PROBABLE PYRIMIDINE OPERON REGULATORY PROTEIN PYRR	Rv1379	pyrR	P65941
Rv2734_at	0.949731	0.999818	-0.0222667	-0.07057	10.4571	10.6602	10.526	10.3643	10.5251	10.4157	10.3568	9.92608	10.0248	CONSERVED HYPOTHETICAL PROTEIN	Rv2734		O33239
Rv1289_at	0.717466	0.999818	-0.0221767	0.00644	11.0968	11.1209	11.0686	11.1312	11.0193	11.1214	11.0996	11.1209	11.1569	HYPOTHETICAL PROTEIN	Rv1289		P64799
Rv1314c_at	0.950982	0.999818	-0.0221733	0.00343	10.2096	10.375	10.3143	10.2774	10.1814	10.2096	10.1896	10.0537	10.163	CONSERVED HYPOTHETICAL PROTEIN	Rv1314c		P64803
Rv0425c_at	0.342956	0.999818	-0.0221633	0.0599433	11.4913	11.4925	11.569	11.5531	11.4879	11.5877	11.6155	11.613	11.683	POSSIBLE METAL CATION TRANSPORTING P-TYPE ATPASE CTPH	Rv0425c	ctpH	P96271
Rv2927c_at	0.29844	0.999818	-0.02215	0.0413433	12.4852	12.5246	12.5597	12.5073	12.5015	12.5289	12.4855	12.3854	12.5134	CONSERVED HYPOTHETICAL PROTEIN	Rv2927c		P65059
Rv0549c_at	0.819123	0.999818	-0.02214	0.025999	9.60695	9.73152	9.72331	9.65174	9.60695	9.59608	9.59722	9.45101	9.61451	CONSERVED HYPOTHETICAL PROTEIN WITH PIN DOMAIN	Rv0549c		O06415
Rv0456B_at	0.696708	0.999818	-0.0221283	-0.0251717	9.22356	9.25855	9.22185	9.21225	9.21106	9.16959	9.24221	9.14203	9.21106	Possible antitoxin	Rv0456B
Rv3197_at	0.949853	0.999818	-0.0220767	-0.0174433	12.5942	12.6074	12.526	12.6919	12.5361	12.6328	12.6591	12.7355	12.7341	PROBABLE CONSERVED ATP-BINDING PROTEIN ABC TRANSPORTER	Rv3197		O53343
MTB000016_at	0.9229	0.999818	-0.0220603	-0.0942923	7.82402	7.93944	8.02067	8.122	7.81462	7.60353	7.39695	7.52273	7.4359	tRNA-Lys	MTB000016	lysT
Rv3346c_s_at	0.878434	0.999818	-0.0219833	-0.00411	11.3471	11.427	11.3756	11.3593	11.3805	11.3851	11.4296	11.2626	11.3631	CONSERVED TRANSMEMBRANE PROTEIN	Rv3346c		O50377
Rv0194_at	0.757335	0.999818	-0.0219767	-0.0536887	6.15721	6.07224	5.99788	5.97977	6.00584	5.98955	5.92663	5.91961	5.91512	PROBABLE DRUGS-TRANSPORT TRANSMEMBRANE ATP-BINDING PROTEIN ABC TRANSPORTER	Rv0194		O53645
Rv0052_at	0.822469	0.999818	-0.0219667	0.0557567	10.1003	10.1866	10.1524	10.3358	10.1677	10.3075	10.3758	10.3918	10.5194	CONSERVED HYPOTHETICAL PROTEIN	Rv0052		P71709
Rv1341_at	0.760375	0.999818	-0.02194	0.02868	10.2941	10.3089	10.3119	10.3406	10.3618	10.3719	10.4737	10.3719	10.5106	CONSERVED HYPOTHETICAL PROTEIN	Rv1341		P64307
Rv0620_at	0.383731	0.999818	-0.021901	-0.0560353	5.56906	5.45808	5.39968	5.46332	5.49405	5.45004	5.43549	5.45004	5.45004	PROBABLE GALACTOKINASE GALK (GALACTOSE KINASE)	Rv0620	galK	P96910
Rv1615_at	0.674278	0.999818	-0.02189	-0.00637333	11.8865	11.8865	11.8566	11.8865	11.8659	11.8865	11.9315	11.8865	11.9423	Probable hypothetical membrane protein	Rv1615		O06132
Rv2109c_at	0.528364	0.999818	-0.0218667	0.0268167	11.5305	11.5129	11.4919	11.5309	11.5079	11.5471	11.5555	11.5305	11.6583	Proteasome alpha subunit PrcA; assembles with beta subunit PrcB.	Rv2109c	prcA	O33244
Rv1042c_s_at	0.866465	0.999818	-0.0218633	0.0120567	12.2441	12.2865	12.3067	12.1994	12.2468	12.2702	12.2468	12.0913	12.1495	PROBABLE IS LIKE-2 TRANSPOSASE	Rv1042c		P96359
Rv1089A_at	0.819954	0.999818	-0.021843	-0.008479	7.26455	7.27315	7.24381	7.31618	7.26001	7.33732	7.24987	7.23191	7.22403	PROBABLE CELLULASE CELA2A (ENDO-1,4-BETA-GLUCANASE) (ENDOGLUCANASE) (CARBOXYMETHYL CELLULASE)	Rv1089A	celA2a	Q79FS6
Rv2526_at	0.784379	0.999818	-0.0218033	0.0267733	11.0096	10.9803	11.1373	10.9869	11.0845	11.0295	11.0189	10.8851	10.929	HYPOTHETICAL PROTEIN, ANTITOXIN	Rv2526		P95027
Rv0012_at	0.706247	0.999818	-0.0217367	-0.0454833	10.9368	10.9635	10.9479	10.9729	10.8095	10.8788	10.8913	10.9627	10.8377	PROBABLE CONSERVED MEMBRANE PROTEIN	Rv0012		P71582
Rv2571c_at	0.840512	0.999818	-0.0216633	-0.0488133	10.3991	10.4815	10.3719	10.4396	10.2942	10.3546	10.2584	10.2564	10.2242	PROBABLE TRANSMEMBRANE ALANINE AND VALINE AND LEUCINE RICH PROTEIN	Rv2571c		P65015
Rv0985c_at	0.950613	0.999818	-0.0215543	-0.0623127	10.346	10.352	10.2881	10.1494	10.1494	10.1553	9.92125	9.85054	9.78619	POSSIBLE LARGE-CONDUCTANCE ION MECHANOSENSITIVE CHANNEL MSCL	Rv0985c	mscL	P0A5K8
Rv0877_at	0.333024	0.999818	-0.0215033	-0.0254367	12.0484	12.0217	11.9794	12.0339	11.9907	12.0124	11.9983	12.0036	12.0124	CONSERVED HYPOTHETICAL PROTEIN	Rv0877		P64733
Rv1410c_at	0.917877	0.999818	-0.02144	-0.0177867	12.5132	12.5167	12.4946	12.6204	12.4702	12.5569	12.5637	12.646	12.5924	AMINOGLYCOSIDESTETRACYCLINE-TRANSPORT INTEGRAL MEMBRANE PROTEIN	Rv1410c	P55	P71678
Rv1708_at	0.332722	0.999818	-0.0214333	0.0494467	11.149	11.1635	11.2188	11.2047	11.16	11.2696	11.2849	11.2508	11.2986	PUTATIVE INITIATION INHIBITOR PROTEIN	Rv1708		O33207
Rv2996c_at	0.964156	0.999818	-0.0213933	-0.0153367	11.0466	11.1337	11.1712	11.089	10.9674	10.9711	10.9819	10.9521	10.9291	PROBABLE D-3-PHOSPHOGLYCERATE DEHYDROGENASE SERA1 (PGDH)	Rv2996c	serA1	P0A544
Rv2744c_at	0.827477	0.999818	-0.0213733	-0.00604333	12.1437	12.1889	12.2027	12.1673	12.0841	12.1263	12.1437	12.1177	12.1076	CONSERVED 35 KDA ALANINE RICH PROTEIN	Rv2744c	35kd_ag	P0C5C4
Rv0667_at	0.867837	0.999818	-0.0213667	0.000926667	12.9608	12.9774	12.9984	13.0511	13.002	13.0777	13.1088	13.0772	13.0473	DNA-DIRECTED RNA POLYMERASE (BETA CHAIN) RPOB (TRANSCRIPTASE BETA CHAIN) (RNA POLYMERASE BETA SUBUNIT)	Rv0667	rpoB	P0A680
Rv1511_at	0.831517	0.999818	-0.0213	-0.00712667	11.2853	11.3109	11.3027	11.3259	11.217	11.2612	11.3112	11.3307	11.3372	GDP-D-mannose dehydratase gmdA (GDP-mannose 4,6 dehydratase) (GMD)	Rv1511	gmdA	P71790
Rv1876_at	0.87758	0.999818	-0.0212833	0.0147967	12.5634	12.6175	12.6143	12.5586	12.4808	12.5497	12.4489	12.4087	12.4513	PROBABLE BACTERIOFERRITIN BFRA	Rv1876	bfrA	P63697
Rv0405_at	0.211788	0.999818	-0.0212737	0.127825	9.4858	9.42929	9.58377	9.58779	9.52122	9.70708	9.61091	9.67017	9.77713	PROBABLE MEMBRANE BOUND POLYKETIDE SYNTHASE PKS6	Rv0405	pks6	O86335
Rv3219_at	0.549895	0.999818	-0.02127	-0.0393933	14.0238	14.0211	13.9889	14.0729	13.9917	13.996	13.95	13.97	13.9436	PROBABLE TRANSCRIPTIONAL REGULATORY PROTEIN WHIB-LIKE WHIB1	Rv3219	whiB1	O05847
Rv3026c_at	0.969549	0.999818	-0.0212273	-0.0262363	7.87466	7.93771	7.80703	8.01354	7.78565	8.0629	8.03797	8.13913	7.97753	CONSERVED HYPOTHETICAL PROTEIN	Rv3026c		O53273
Rv1003_at	0.823416	0.999818	-0.0212027	0.0195017	8.85226	8.94513	8.95671	8.82893	8.7543	8.80823	8.94175	8.8599	8.91651	CONSERVED HYPOTHETICAL PROTEIN	Rv1003		P0A640
AFFX-r2-Ec-bioB-M_at	0.842046	0.999818	-0.0211607	-0.00361667	4.85117	4.937	4.92678	4.97262	4.86379	4.91141	4.96726	4.92678	4.94202
Rv1791_at	0.801225	0.999818	-0.0211167	-0.0296167	13.1852	13.2555	13.1959	13.1929	13.1616	13.1334	13.1804	13.078	13.1403	PE FAMILY PROTEIN	Rv1791	PE19	Q79FK4
Rv1038c_s_at	0.371899	0.999818	-0.0211133	-0.00615333	14.3519	14.3564	14.3787	14.3989	14.3358	14.3594	14.3718	14.3671	14.366	ESAT-6 LIKE PROTEIN ESXJ (ESAT-6 LIKE PROTEIN 2)	Rv1038c	esxJ	P96363
Rv3586_at	0.555726	0.999818	-0.021069	-0.0765343	8.90272	8.91704	8.79279	8.90272	8.90187	8.90272	9.0837	9.00701	8.96403	CONSERVED HYPOTHETICAL PROTEIN	Rv3586		O53571
Rv1973_at	0.72817	0.999818	-0.0210687	-0.108156	6.89952	6.88453	6.65193	6.72744	6.588	6.52007	6.45548	6.5467	6.58597	POSSIBLE CONSERVED MCE ASSOCIATED MEMBRANE PROTEIN	Rv1973		O53974
Rv3452_at	0.905203	0.999818	-0.02106	-0.0240533	10.5135	10.6217	10.5955	10.5879	10.4759	10.5135	10.5224	10.4631	10.4427	PROBABLE CUTINASE PRECURSOR CUT4	Rv3452	cut4	O06319
Rv0050_at	0.752036	0.999818	-0.0210333	0.04729	12.3814	12.2868	12.3315	12.3912	12.3578	12.4617	12.474	12.5388	12.5953	PROBABLE BIFUNCTIONAL PENICILLIN-BINDING PROTEIN 1A1B PONA1 (MUREIN POLYMERASE) (PBP1): PENICILLIN-INSENSITIVE TRANSGLYCOSYLASE (PEPTIDOGLYCAN TGASE) + PENICILLIN-SENSITIVE TRANSPEPTIDASE (DD-TRANSPEPTIDASE)	Rv0050	ponA1	P71707
Rv0469_at	0.694187	0.999818	-0.02101	-0.000473333	12.4458	12.4696	12.4468	12.4487	12.442	12.442	12.4394	12.3591	12.4436	POSSIBLE MYCOLIC ACID SYNTHASE UMAA	Rv0469	umaA	Q6MX39
Rv3804c_at	0.14256	0.999818	-0.0209867	-0.0290267	14.2271	14.2273	14.2022	14.2443	14.1846	14.2133	14.2292	14.2257	14.198	SECRETED ANTIGEN 85-A FBPA (MYCOLYL TRANSFERASE 85A) (FIBRONECTIN-BINDING PROTEIN A) (ANTIGEN 85 COMPLEX A)	Rv3804c	fbpA	P0A4V2
Rv3312A_at	0.231518	0.999818	-0.02098	-0.0675033	13.6748	13.6803	13.5955	13.7455	13.6326	13.5929	13.6145	13.659	13.6439	SECRETED PROTEIN ANTIGEN	Rv3312A		Q6MWY5
Rv3046c_at	0.871255	0.999818	-0.0209727	0.008544	9.88848	9.87198	9.96874	9.88848	9.96578	9.88848	9.88848	9.76476	9.83385	CONSERVED HYPOTHETICAL PROTEIN	Rv3046c		O53292
Rv0634B_at	0.944064	0.999818	-0.0209567	-0.0269533	13.5892	13.6675	13.6543	13.6088	13.6007	13.5717	13.5442	13.4111	13.4353	PROBABLE 50S RIBOSOMAL PROTEIN L33 RPMG2	Rv0634B		P0A5W2
Rv1141c_at	0.949538	0.999818	-0.0207703	0.0155183	8.80916	9.01464	8.99364	8.91357	8.74316	8.80086	8.76359	8.66619	8.73836	PROBABLE ENOYL-CoA HYDRATASE ECHA11 (ENOYL HYDRASE) (UNSATURATED ACYL-CoA HYDRATASE) (CROTONASE)	Rv1141c	echA11	O06541
Rv1334_at	0.664282	0.999818	-0.0207467	-0.00383	12.287	12.2848	12.2845	12.2867	12.2557	12.2754	12.2411	12.2121	12.2434	CONSERVED HYPOTHETICAL PROTEIN	Rv1334		P64813
Rv0910_at	0.939329	0.999818	-0.02066	-0.0117733	10.5475	10.539	10.5452	10.4753	10.6114	10.539	10.5941	10.4045	10.4974	CONSERVED HYPOTHETICAL PROTEIN	Rv0910		O05902
Rv1393c_at	0.381734	0.999818	-0.020644	-0.117764	9.33674	9.48257	9.2668	9.57888	9.33674	9.26437	9.30236	9.33674	9.33352	PROBABLE MONOXYGENASE	Rv1393c		P71662
Rv1735c_at	0.716584	0.999818	-0.0206303	-0.065444	5.70859	5.71314	5.70168	5.71284	5.71685	5.56986	5.57667	5.50622	5.53022	HYPOTHETICAL MEMBRANE PROTEIN	Rv1735c		P71993
Rv1296_at	0.588404	0.999818	-0.02063	0.0169167	10.6439	10.5938	10.5975	10.6284	10.6449	10.7256	10.6722	10.6439	10.6722	PROBABLE HOMOSERINE KINASE THRB	Rv1296	thrB	P65224
Rv0089_at	0.737824	0.999818	-0.0206263	0.0491873	7.94002	8.07005	8.16484	7.95485	7.88964	7.97837	7.97357	7.84687	7.87279	POSSIBLE METHYLTRANSFERASEMETHYLASE	Rv0089		P65346
Rv0127_at	0.856012	0.999818	-0.0206067	0.00132	10.7481	10.7723	10.7573	10.7623	10.8171	10.78	10.7852	10.6444	10.7623	CONSERVED HYPOTHETICAL PROTEIN	Rv0127		O07177
Rv0611c_at	0.802855	0.999818	-0.0205833	-0.03958	10.6675	10.6768	10.5755	10.7093	10.6469	10.7013	10.7754	10.7668	10.7567	HYPOTHETICAL PROTEIN	Rv0611c		O07766
Rv2964_at	0.855456	0.999818	-0.020581	0.0424793	9.02497	9.1857	9.12568	9.17696	8.9128	9.02497	8.84625	8.88794	9.02497	PROBABLE FORMYLTETRAHYDROFOLATE DEFORMYLASE PURU (FORMYL-FH(4) HYDROLASE)	Rv2964	purU	P0A5T6
Rv2061c_at	0.677629	0.999818	-0.0205733	-0.0366567	12.2572	12.3119	12.2888	12.3019	12.2559	12.2279	12.2555	12.185	12.188	CONSERVED HYPOTHETICAL PROTEIN	Rv2061c		O86340
Rv2118c_at	0.910553	0.999818	-0.0205467	-0.01199	10.8952	10.9143	10.9328	10.97	10.8097	10.8964	10.9102	10.9897	10.9102	POSSIBLE RNA METHYLTRANSFERASE	Rv2118c		O33253
Rv1408_at	0.911805	0.999818	-0.0204833	-0.00762667	11.6687	11.6895	11.6406	11.7414	11.5953	11.7007	11.6919	11.7558	11.7379	PROBABLE RIBULOSE-PHOSPHATE 3-EPIMERASE RPE (PPE) (R5P3E) (Pentose-5-phosphate 3-epimerase)	Rv1408	rpe	P65760
Rv3540c_at	0.96098	0.999818	-0.020406	-0.006141	8.64533	8.6041	8.54045	8.71706	8.60037	8.59754	8.59128	8.68798	8.79726	PROBABLE LIPID TRANSFER PROTEIN OR KETO ACYL-COA THIOLASE LTP2	Rv3540c	ltp2	P71861
Rv3366_at	0.776923	0.999818	-0.02036	-0.0586547	8.26254	8.29682	8.31684	8.55344	8.33225	8.32318	8.33225	8.45809	8.33225	PROBABLE tRNArRNA METHYLASE SPOU (tRNArRNA METHYLTRANSFERASE)	Rv3366	spoU	O50394
Rv0346c_at	0.187743	0.999818	-0.0203367	0.0156333	12.7332	12.7256	12.726	12.7275	12.7106	12.7275	12.727	12.6904	12.7811	POSSIBLE L-ASPARAGINE PERMEASE ANSP2 (L-ASPARAGINE TRANSPORT PROTEIN)	Rv0346c	ansP2	P0A4W0
Rv2482c_at	0.756828	0.999818	-0.0203133	0.01917	10.4314	10.3612	10.4016	10.4189	10.4599	10.4108	10.3146	10.2828	10.4099	PROBABLE GLYCEROL-3-PHOSPHATE ACYLTRANSFERASE PLSB2 (GPAT)	Rv2482c	plsB2	O53207
Rv3449_at	0.981093	0.999818	-0.020277	-0.0191583	6.38556	6.32956	6.26761	6.182	6.15815	6.182	6.02647	6.04549	6.08695	PROBABLE MEMBRANE-ANCHORED MYCOSIN MYCP4 (SERINE PROTEASE) (SUBTILISIN-LIKE PROTEASE) (SUBTILASE-LIKE) (MYCOSIN-4)	Rv3449	mycP4	O06316
Rv0474_at	0.955525	0.999818	-0.02025	0.00591333	11.5654	11.5608	11.5198	11.665	11.4359	11.5099	11.5114	11.6844	11.7299	PROBABLE TRANSCRIPTIONAL REGULATORY PROTEIN	Rv0474		O53759
Rv2904c_at	0.531933	0.999818	-0.02022	-0.0129633	13.7182	13.6788	13.7065	13.6895	13.7034	13.7058	13.7013	13.6662	13.6578	PROBABLE 50S RIBOSOMAL PROTEIN L19 RPLS	Rv2904c	rplS	P66080
Rv1963c_at	0.645834	0.999818	-0.0202177	0.058802	8.52275	8.55096	8.67054	8.43907	8.49018	8.5173	8.46415	8.32418	8.41453	PROBABLE TRANSCRIPTIONAL REPRESSOR (PROBABLY TETR-FAMILY) MCE3R	Rv1963c	mce3R	P95251
Rv1598c_at	0.255454	0.999818	-0.0202067	-0.00754667	10.1782	10.1265	10.1491	10.1491	10.1402	10.141	10.1491	10.1491	10.1636	CONSERVED HYPOTHETICAL PROTEIN	Rv1598c		O06592
Rv1308_at	0.55839	0.999818	-0.0201667	-0.0191567	13.5858	13.6092	13.5858	13.6081	13.5338	13.5778	13.6064	13.5967	13.5793	PROBABLE ATP SYNTHASE ALPHA CHAIN ATPA	Rv1308	atpA	P63673
Rv3224_at	0.656943	0.999818	-0.0201667	0.0145567	12.9634	13.0144	13.0345	12.9809	12.9093	12.9593	12.9521	12.9122	12.9462	POSSIBLE IRON-REGULATED SHORT-CHAIN DEHYDROGENASEREDUCTASE	Rv3224		O05842
Rv3050c_at	0.614676	0.999818	-0.0201433	0.0612167	12.284	12.2771	12.2747	12.3551	12.2555	12.4301	12.4038	12.4499	12.5217	PROBABLE TRANSCRIPTIONAL REGULATORY PROTEIN (PROBABLY ASNC-FAMILY)	Rv3050c		O53295
Rv2564_at	0.828402	0.999818	-0.0200967	-0.0854967	10.9807	11.1282	11.0289	11.0857	11.0382	10.9176	10.8511	10.6908	10.7145	PROBABLE GLUTAMINE-TRANSPORT ATP-BINDING PROTEIN ABC TRANSPORTER GLNQ	Rv2564	glnQ	P63401
Rv2873_at	0.944572	0.999818	-0.02007	-0.0417767	10.3329	10.4674	10.4205	10.3627	10.3409	10.3118	10.2577	10.0848	10.0957	CELL SURFACE LIPOPROTEIN MPT83 (LIPOPROTEIN P23)	Rv2873	mpt83	P0A670
Rv1585c_at	0.425805	0.999818	-0.02003	0.0716693	9.31575	9.3421	9.38529	9.46964	9.27985	9.48411	9.3797	9.48305	9.51069	Possible phage phiRv1 protein	Rv1585c		O06605
Rv0752c_at	0.65936	0.999818	-0.0199997	0.0270407	9.62722	9.71579	9.62722	9.62309	9.56422	9.62722	9.62722	9.53751	9.70421	PROBABLE ACYL-CoA DEHYDROGENASE FADE9	Rv0752c	fadE9	O53815
Rv0223c_at	0.282227	0.999818	-0.0199843	-0.0888167	9.85859	9.98909	9.86157	10.003	9.84822	9.80956	9.89674	9.86111	9.82079	PROBABLE ALDEHYDE DEHYDROGENASE	Rv0223c		P96405
Rv0798c_at	0.936588	0.999818	-0.0199533	-0.00054	10.8066	10.959	10.8836	10.9457	10.8467	10.853	10.8507	10.7375	10.8648	29 KDa ANTIGEN CFP29	Rv0798c	cfp29	O07181
Rv1028A_at	0.912283	0.999818	-0.019899	0.019073	8.64884	8.81449	8.86194	8.74354	8.65831	8.6534	8.69042	8.5503	8.62467	Probable membrane protein kdpF	Rv1028A	kdpF	Q79FT7
Rv0519c_at	0.820444	0.999818	-0.0198733	0.0223667	10.889	10.9718	11.0003	10.8646	10.8322	10.8881	10.8808	10.7708	10.8131	POSSIBLE CONSERVED MEMBRANE PROTEIN	Rv0519c		O33364
Rv1190_at	0.928682	0.999818	-0.0198433	-0.050017	8.10064	8.22907	8.09176	8.32544	8.03462	8.14715	7.89046	7.99332	7.92757	CONSERVED HYPOTHETICAL PROTEIN	Rv1190		O86348
Rv3620c_s_at	0.288549	0.999818	-0.0198367	0.00267667	14.3239	14.3202	14.3557	14.3586	14.3024	14.3344	14.3449	14.3453	14.3454	PUTATIVE ESAT-6 LIKE PROTEIN ESXW (ESAT-6 LIKE PROTEIN 10)	Rv3620c	esxW	O07932
Rv1924c_at	0.82841	0.999818	-0.0197933	-0.0474933	10.4973	10.5235	10.4325	10.5038	10.46	10.4362	10.3379	10.2962	10.3279	HYPOTHETICAL PROTEIN	Rv1924c		P95289
Rv1589_at	0.749529	0.999818	-0.01979	-0.07502	12.1702	12.289	12.1722	12.1904	12.1038	12.0408	12.0457	11.9541	11.9683	PROBABLE BIOTIN SYNTHETASE BIOB	Rv1589	bioB	P0A506
Rv1075c_at	0.260461	0.999818	-0.019776	0.0867853	9.5814	9.66686	9.74758	9.57458	9.57821	9.63792	9.59407	9.44564	9.6249	CONSERVED EXPORTED PROTEIN	Rv1075c		O53423
Rv2583c_at	0.891094	0.999818	-0.0195467	-0.0131033	11.3714	11.4743	11.3905	11.4208	11.3189	11.4026	11.4465	11.3869	11.4063	PROBABLE GTP PYROPHOSPHOKINASE RELA (ATP:GTP 3'- PYROPHOSPHOTRANSFERASE) (PPGPP SYNTHETASE I) ((P)PPGPP SYNTHETASE) (GTP DIPHOSPHOKINASE)	Rv2583c	relA	P66014
Rv2801A_at	0.304762	0.999818	-0.0195133	0.0553167	10.2402	10.2536	10.3691	10.2767	10.2187	10.2446	10.18	10.1662	10.2492	Possible antitoxin	Rv2801A
Rv0065_at	0.795653	0.999818	-0.0194757	-0.0511237	9.754	9.62637	9.54286	9.7337	9.78491	9.78006	9.7512	9.76918	9.7626	CONSERVED HYPOTHETICAL PROTEIN WITH PIN DOMAIN	Rv0065		O53610
Rv0983_at	0.642124	0.999818	-0.0194433	0.02099	12.1487	12.0997	12.124	12.1593	12.1062	12.1616	12.1629	12.2066	12.2483	PROBABLE SERINE PROTEASE PEPD (SERINE PROTEINASE) (MTB32B)	Rv0983	pepD	O53896
Rv1870c_at	0.92329	0.999818	-0.0194367	0.0731933	13.2256	13.1013	13.1335	13.4169	13.3248	13.5662	13.6182	13.7764	13.7807	CONSERVED HYPOTHETICAL PROTEIN	Rv1870c		P95145
Rv0905_at	0.792354	0.999818	-0.01943	-0.0387033	11.2178	11.2611	11.1994	11.2346	11.166	11.1823	11.1294	11.0963	11.0838	POSSIBLE ENOYL-CoA HYDRATASE ECHA6 (ENOYL HYDRASE) (UNSATURATED ACYL-CoA HYDRATASE) (CROTONASE)	Rv0905	echA6	P64014
Rv2074_at	0.893047	0.999818	-0.0194267	-0.00164667	12.2517	12.0993	12.1305	12.1279	12.1509	12.1509	12.1091	12.1803	12.2024	CONSERVED HYPOTHETICAL PROTEIN	Rv2074		Q10682
Rv2012_at	0.98633	0.999818	-0.019424	0.0264647	8.48194	8.56305	8.68174	8.22576	8.47898	8.29167	8.15963	7.76703	7.97332	CONSERVED HYPOTHETICAL PROTEIN	Rv2012		P64929
Rv3625c_at	0.813319	0.999818	-0.0194223	0.0486873	8.52636	8.53781	8.50732	8.57779	8.36696	8.58447	8.59652	8.73764	8.75494	POSSIBLE CELL CYCLE PROTEIN MESJ	Rv3625c	mesJ	P67151
Rv1925_at	0.312153	0.999818	-0.01939	-0.03131	13.1441	13.1136	13.1136	13.1512	13.0848	13.0971	13.1083	13.1471	13.0991	PROBABLE ACYL-CoA LIGASE FADD31 (ACYL-COA SYNTHETASE) (ACYL-CoA SYNTHASE)	Rv1925	fadD31	P95288
Rv0583c_at	0.63442	0.999818	-0.0193567	-0.160977	11.3078	11.4972	11.3385	11.3546	11.2844	11.0805	11.1275	10.9503	10.888	PROBABLE CONSERVED LIPOPROTEIN LPQN	Rv0583c	lpqN	O53780
Rv2941_at	0.687483	0.999818	-0.0193367	-0.0259633	13.6153	13.6337	13.5664	13.6752	13.5962	13.6401	13.6514	13.6539	13.6575	FATTY-ACID-CoA LIGASE FADD28 (FATTY-ACID-CoA SYNTHETASE) (FATTY-ACID-CoA SYNTHASE)	Rv2941	fadD28	P96290
Rv2740_at	0.336319	0.999818	-0.019292	-0.0682813	9.71447	9.78314	9.61896	9.75171	9.61954	9.6831	9.69821	9.70384	9.65749	EPOXIDE HYDROLASE	Rv2740	ephG	O33283
Rv0266c_at	0.744318	0.999818	-0.019174	0.0178797	8.31735	8.36775	8.35986	8.3028	8.18375	8.3028	8.29167	8.3028	8.3028	PROBABLE 5-OXOPROLINASE OPLA (5-OXO-L-PROLINASE) (PYROGLUTAMASE) (5-OPASE)	Rv0266c	oplA	P95223
MTB000062_at	0.576526	0.999818	-0.0191633	-0.114837	11.7911	11.8864	11.7372	11.8963	11.7477	11.6312	11.5853	11.5811	11.5597	tRNA-Cys	MTB000062	cysU
Rv1415_at	0.741532	0.999818	-0.0191333	0.0242	11.253	11.3022	11.2764	11.3705	11.2862	11.3315	11.3653	11.343	11.4536	PROBABLE RIBOFLAVIN BIOSYNTHESIS PROTEIN RIBA2 : GTP cyclohydrolase II + 3,4-dihydroxy-2-butanone 4-phosphate synthase (DHBP synthase)	Rv1415	ribA2	P0A5V0
Rv3563_at	0.655392	0.999818	-0.019125	0.070016	6.75297	6.75961	6.89213	6.68895	6.50976	6.79839	6.75961	6.87479	6.72107	PROBABLE ACYL-CoA DEHYDROGENASE FADE32	Rv3563	fadE32	P96845
Rv3221c_at	0.792374	0.999818	-0.0190433	0.00156	11.9576	11.8936	11.8934	11.8843	11.8782	11.9297	11.9465	11.9595	11.97	BIOTINYLATED PROTEIN TB7.3	Rv3221c	TB7.3	P0A510
Rv1761c_at	0.979244	0.999818	-0.019013	-0.027341	8.705	8.78919	8.64172	8.63412	8.54268	8.54837	8.39492	8.34514	8.46192	HYPOTHETICAL EXPORTED PROTEIN	Rv1761c		O06796
Rv2774c_at	0.793157	0.999818	-0.0190103	0.0213733	7.28517	7.16798	7.16798	7.16798	7.11564	7.20927	7.0484	7.1609	7.18841	HYPOTHETICAL PROTEIN	Rv2774c		O33316
Rv1697_at	0.149587	0.999818	-0.01901	0.04283	12.5404	12.5132	12.5829	12.5222	12.4824	12.5941	12.5737	12.5836	12.5878	CONSERVED HYPOTHETICAL PROTEIN	Rv1697		O33198
Rv0682_at	0.250446	0.999818	-0.01901	-0.0288667	13.8592	13.8558	13.8313	13.9068	13.8662	13.8722	13.8689	13.8558	13.8449	PROBABLE 30S RIBOSOMAL PROTEIN S12 RPSL	Rv0682	rpsL	P41196
Rv1898_at	0.754328	0.999818	-0.0189967	-0.0137167	11.2448	11.2688	11.2533	11.2904	11.2446	11.2096	11.2702	11.2351	11.3013	CONSERVED HYPOTHETICAL PROTEIN	Rv1898		P67119
Rv2669_at	0.279534	0.999818	-0.0189807	-0.123627	9.17355	9.23853	9.07833	9.24064	9.18628	8.99175	9.06801	9.00045	9.04125	GCN5-RELATED N-ACETYLTRANSFERASE	Rv2669		P63425
AFFX-yel006_3_at	0.215467	0.999818	-0.018975	-0.0148533	4.7948	4.80122	4.79723	4.81603	4.77388	4.79084	4.82089	4.79969	4.79909
Rv3498c_at	0.722044	0.999818	-0.0189567	-0.0518733	10.909	10.951	10.8223	10.8905	10.8223	10.8151	10.7683	10.7377	10.7748	MCE-FAMILY PROTEIN MCE4B	Rv3498c	mce4B	O53543
Rv2875_at	0.910057	0.999818	-0.0189117	-0.0593823	8.31384	7.96818	8.09745	8.29088	8.2063	8.29167	8.04829	8.42178	8.08574	MAJOR SECRETED IMMUNOGENIC PROTEIN MPT70	Rv2875	mpt70	P0A668
Rv2386c_at	0.960465	0.999818	-0.0188617	-0.011638	6.31395	6.33035	6.28458	6.28204	6.16669	6.28458	6.15909	6.20144	6.15099	PUTATIVE ISOCHORISMATE SYNTHASE MBTI	Rv2386c	mbtI	Q7D785
Rv0162c_at	0.578299	0.999818	-0.0188163	-0.106536	8.99906	9.07467	9.05494	9.10192	8.96977	8.85221	8.87118	8.87127	8.7454	PROBABLE ZINC-TYPE ALCOHOL DEHYDROGENASE (E SUBUNIT) ADHE	Rv0162c	adhE1	Q7DAC8
Rv2862c_at	0.621027	0.999818	-0.018782	-0.0924663	8.37346	8.57779	8.47963	8.57417	8.3135	8.32065	8.40227	8.40227	8.27222	CONSERVED HYPOTHETICAL PROTEIN	Rv2862c		O33344
Rv3489_at	0.643171	0.999818	-0.01873	0.03394	12.3931	12.3358	12.4021	12.442	12.3716	12.4341	12.4341	12.5056	12.5348	HYPOTHETICAL PROTEIN	Rv3489		O06352
Rv2928_at	0.916519	0.999818	-0.0187133	-0.0332333	12.1693	12.2333	12.1746	12.1441	12.1143	12.1264	12.0717	11.9813	11.9844	PROBABLE THIOESTERASE TESA	Rv2928	tesA	P63460
Rv3168_at	0.91921	0.999818	-0.0186817	-0.0887923	8.85464	9.07131	8.88063	8.81834	8.71581	8.69062	8.52438	8.35419	8.35973	CONSERVED HYPOTHETICAL PROTEIN	Rv3168		O53318
Rv3554_at	0.934904	0.999818	-0.0186767	0.0493167	10.5405	10.6689	10.677	10.4683	10.4647	10.5212	10.2629	10.082	10.2214	POSSIBLE ELECTRON TRANSFER PROTEIN FDXB	Rv3554	fdxB	P71846
Rv3258c_at	0.326245	0.999818	-0.0186633	0.0570267	12.0552	12.0983	12.2147	12.0787	12.0317	12.0669	12.0453	11.9933	12.0688	CONSERVED HYPOTHETICAL PROTEIN	Rv3258c		O53351
Rv1436_at	0.762269	0.999818	-0.0186467	-0.0165467	13.3732	13.3759	13.3655	13.4329	13.3575	13.3426	13.3777	13.3944	13.426	PROBABLE GLYCERALDEHYDE 3-PHOSPHATE DEHYDROGENASE GAP (GAPDH)	Rv1436	gap	P64178
Rv1005c_at	0.936079	0.999818	-0.0186133	0.017476	9.25946	9.28512	9.22151	9.24301	9.02819	9.2596	9.28168	9.415	9.35548	Probable para-aminobenzoate synthase component I PABD	Rv1005c	pabB	O05591
Rv3415c_at	0.104234	0.999818	-0.018522	0.0413487	5.94367	5.92444	6.00624	5.95238	5.972	5.95409	5.95238	5.89642	6.01215	CONSERVED HYPOTHETICAL PROTEIN	Rv3415c		Q50711
Rv0844c_at	0.396675	0.999818	-0.0185167	0.02422	10.6798	10.6383	10.7391	10.718	10.7288	10.718	10.7428	10.718	10.7563	POSSIBLE NITRATENITRITE RESPONSE TRANSCRIPTIONAL REGULATORY PROTEIN NARL	Rv0844c	narL	O53856
Rv3639c_at	0.980933	0.999818	-0.0185123	0.00721733	5.6425	5.48214	5.47039	5.36306	5.70894	5.5469	5.46047	5.21943	5.47039	CONSERVED HYPOTHETICAL PROTEIN	Rv3639c		O06368
Rv3288c_at	0.959295	0.999818	-0.018492	-0.00473233	8.82982	8.95777	8.85156	8.89237	8.80829	8.80138	8.79965	8.7003	8.85469	PUTATIVE PROTEIN USFY	Rv3288c	usfY	Q7D5S0
Rv1172c_at	0.753312	0.999818	-0.0184533	0.00358	12.5271	12.5517	12.5279	12.5729	12.4963	12.5379	12.4742	12.4709	12.5192	PE FAMILY PROTEIN	Rv1172c	PE12	Q7D8P8
Rv2405_at	0.887771	0.999818	-0.0184153	-0.0476717	9.75786	9.91943	9.88466	9.93144	9.74496	9.72895	9.71387	9.68353	9.64654	CONSERVED HYPOTHETICAL PROTEIN	Rv2405		P71738
Rv3133c_at	0.771451	0.999818	-0.0183867	-0.0229767	10.4113	10.4608	10.4058	10.4166	10.3371	10.3531	10.4019	10.3766	10.4019	TWO COMPONENT TRANSCRIPTIONAL REGULATORY PROTEIN DEVR (PROBABLY LUXRUHPA-FAMILY)	Rv3133c	devR	P95193
Rv2299c_at	0.944649	0.999818	-0.0183833	-0.0527133	10.8374	11.0882	10.9748	10.9963	10.8333	10.8248	10.7354	10.5925	10.6114	PROBABLE CHAPERONE PROTEIN HTPG (HEAT SHOCK PROTEIN) (HSP90 FAMILY PROTEIN) (HIGH TEMPERATURE PROTEIN G)	Rv2299c	htpG	P64411
Rv3155_at	0.713101	0.999818	-0.0182867	0.00552333	12.687	12.6815	12.6804	12.7122	12.606	12.6801	12.6488	12.7056	12.7041	PROBABLE NADH DEHYDROGENASE I (CHAIN K) NUOK (NADH-UBIQUINONE OXIDOREDUCTASE CHAIN K)	Rv3155	nuoK	P65565
Rv3822_at	0.426397	0.999818	-0.0182033	-0.0372567	13.3888	13.3939	13.3258	13.4495	13.3659	13.3877	13.3746	13.3985	13.3877	hypothetical proteins, contains PE-PPE domain	Rv3822		O07801
Rv0686_at	0.879196	0.999818	-0.0181767	0.0168967	10.8738	10.8059	10.9008	10.9368	10.9842	10.9754	11.0308	10.9968	11.0159	PROBABLE MEMBRANE PROTEIN	Rv0686		P95032
Rv1453_at	0.938854	0.999818	-0.0181753	-0.0543103	8.61499	8.66258	8.64681	8.51269	8.58208	8.4223	8.37941	8.2079	8.27504	POSSIBLE TRANSCRIPTIONAL ACTIVATOR PROTEIN	Rv1453		O06807
Rv2577_at	0.888419	0.999818	-0.0181743	-0.0732373	7.69602	7.97112	7.75854	7.87306	7.67682	7.73376	7.60538	7.472	7.46245	CONSERVED HYPOTHETICAL PROTEIN	Rv2577		Q50644
Rv1804c_at	0.990269	0.999818	-0.018169	-0.0108763	8.32743	8.34977	8.30229	8.19875	8.25976	8.19875	8.07507	7.9372	8.06759	CONSERVED HYPOTHETICAL PROTEIN	Rv1804c		O53953
Rv2051c_at	0.814244	0.999818	-0.01815	0.00621333	12.2139	12.1993	12.2052	12.259	12.1927	12.2873	12.2761	12.3025	12.275	Polyprenol-monophosphomannose synthase Ppm1	Rv2051c	ppm1	O53493
Rv2949c_at	0.894987	0.999818	-0.0181467	0.0726267	11.5637	11.4692	11.5638	11.6788	11.6195	11.8731	11.9611	12.0604	11.9845	CONSERVED HYPOTHETICAL PROTEIN	Rv2949c		O86325
Rv3358_at	0.960196	0.999818	-0.01812	-0.0460303	8.42744	8.55754	8.48127	8.44255	8.47723	8.30916	8.24137	8.02222	8.18285	Conserved hypothetical protein, possible toxin	Rv3358		P64528
Rv3208_at	0.411305	0.999818	-0.0180833	0.0173167	10.6312	10.6468	10.6689	10.6707	10.5849	10.6312	10.5957	10.6116	10.6495	PROBABLE TRANSCRIPTIONAL REGULATORY PROTEIN (PROBABLY TETR-FAMILY)	Rv3208		O05858
Rv2883c_at	0.907405	0.999818	-0.0180633	-0.0122433	12.0534	12.0278	12.0002	12.049	12.0127	12.0534	12.1078	12.1155	12.1199	PROBABLE URIDYLATE KINASE PYRH (UK) (URIDINE MONOPHOSPHATE KINASE) (UMP KINASE)	Rv2883c	pyrH	P65929
Rv1595_at	0.183899	0.999818	-0.0180233	0.0358133	13.393	13.3736	13.4087	13.327	13.3182	13.393	13.4008	13.3748	13.4265	Probable L-aspartate oxidase nadB	Rv1595	nadB	P65499
Rv0388c_at	0.542548	0.999818	-0.017993	0.030145	6.75406	6.84584	6.82078	6.79201	6.68149	6.79201	6.8053	6.77006	6.82901	PPE FAMILY PROTEIN	Rv0388c	PPE9	Q6MX42
Rv3356c_at	0.872717	0.999818	-0.0179667	-0.0271533	10.7231	10.8276	10.7241	10.7286	10.6351	10.6547	10.7518	10.6868	10.7432	PROBABLE BIFUNCTIONAL PROTEIN FOLD: METHYLENETETRAHYDROFOLATE DEHYDROGENASE + METHENYLTETRAHYDROFOLATE CYCLOHYDROLASE	Rv3356c	folD	O50385
Rv0755A_at	0.285732	0.999818	-0.01795	-0.0431333	11.3956	11.4256	11.3845	11.4681	11.3956	11.3516	11.3949	11.3836	11.3932	PUTATIVE TRANSPOSASE (FRAGMENT)	Rv0755A		Q79FW3
Rv2879c_at	0.909822	0.999818	-0.0179033	0.02548	11.9224	11.8764	11.8701	12.022	11.86	12.011	11.9888	12.143	12.1286	CONSERVED HYPOTHETICAL PROTEIN	Rv2879c		P0A644
Rv1951c_at	0.664576	0.999818	-0.0179003	-0.080835	9.91645	10.0335	9.95556	9.91879	9.91879	9.93147	9.97638	9.80562	9.68209	CONSERVED HYPOTHETICAL PROTEIN	Rv1951c		P95263
Rv0079_at	0.515718	0.999818	-0.0178987	-0.104197	8.60138	8.58898	8.51335	8.63863	8.63926	8.49462	8.43103	8.3891	8.35048	HYPOTHETICAL PROTEIN	Rv0079		O53624
Rv2401A_at	0.945679	0.999818	-0.01787	-0.0447967	10.2526	10.4703	10.3804	10.3183	10.2026	10.1245	10.1719	10.0164	10.1036	POSSIBLE CONSERVED MEMBRANE PROTEIN	Rv2401A		Q79FE4
Rv1952_at	0.266875	0.999818	-0.0178667	-0.105137	10.9417	10.9915	10.9027	11.0048	10.8903	10.7799	10.8384	10.8494	10.7869	CONSERVED HYPOTHETICAL PROTEIN, ANTITOXIN	Rv1952		P95262
Rv1540_at	0.719323	0.999818	-0.0178533	0.0628667	11.2638	11.1295	11.3329	11.2699	11.3696	11.4042	11.4729	11.454	11.4581	CONSERVED HYPOTHETICAL PROTEIN MEMBER OF yabOyceCyfiI FAMILY	Rv1540		P0A5T2
Rv1223_at	0.761181	0.999818	-0.0177433	0.0105	12.3917	12.3923	12.4335	12.4808	12.4125	12.417	12.4579	12.4724	12.5114	PROBABLE SERINE PROTEASE HTRA (DEGP PROTEIN)	Rv1223	htrA	O06291
Rv1171_at	0.952083	0.999818	-0.01769	0.01385	10.0743	10.0681	10.037	10.227	10.0492	10.0676	10.1046	10.2355	10.3429	CONSERVED HYPOTHETICAL PROTEIN	Rv1171		O50427
Rv1611_at	0.606856	0.999818	-0.0176567	0.02471	13.2893	13.2819	13.3412	13.364	13.3646	13.3914	13.4137	13.3674	13.4085	Probable indole-3-glycerol phosphate synthase trpC	Rv1611	trpC	P0A632
Rv2565_at	0.81855	0.999818	-0.0176333	0.0289667	10.0663	10.0969	10.022	10.1854	10.0435	10.2339	10.1404	10.1987	10.223	CONSERVED HYPOTHETICAL PROTEIN	Rv2565		P0A642
Rv2931_at	0.693029	0.999818	-0.0176133	0.113397	10.8326	10.7837	10.9095	11.0371	10.858	11.2	11.0976	11.2727	11.198	PHENOLPTHIOCEROL SYNTHESIS TYPE-I POLYKETIDE SYNTHASE PPSA	Rv2931	ppsA	Q10977
Rv2362c_at	0.72967	0.999818	-0.0175967	-0.0293367	10.6494	10.6	10.6494	10.6496	10.6475	10.6378	10.7256	10.7243	10.6494	POSSIBLE DNA REPAIR PROTEIN RECO	Rv2362c	recO	P65983
Rv0961_at	0.941327	0.999818	-0.0175933	0.0179467	10.6116	10.6281	10.6	10.7782	10.636	10.6898	10.756	10.8289	10.9099	PROBABLE INTEGRAL MEMBRANE PROTEIN	Rv0961		P64775
Rv2657c_at	0.60308	0.999818	-0.0172067	-0.0425533	12.2705	12.2888	12.23	12.3013	12.2	12.2274	12.1808	12.2121	12.1675	PROBABLE phiRv2 PROPHAGE PROTEIN	Rv2657c		P71954
Rv3304_at	0.460153	0.999818	-0.0171803	-0.0550997	9.9748	10.0505	9.98858	10.0943	9.96705	9.98322	9.98322	9.98322	9.91518	CONSERVED HYPOTHETICAL PROTEIN	Rv3304		O53356
Rv0484c_at	0.938012	0.999818	-0.0171567	-0.01563	10.2995	10.4353	10.3543	10.3782	10.247	10.3168	10.3359	10.2799	10.2957	PROBABLE SHORT-CHAIN TYPE OXIDOREDUCTASE	Rv0484c		Q11150
Rv0604_at	0.964982	0.999818	-0.0170757	-0.0416847	10.2421	10.3448	10.2724	10.1423	10.0696	10.0128	9.95324	9.87198	9.92733	PROBABLE CONSERVED LIPOPROTEIN LPQO	Rv0604	lpqO	O07774
Rv1989c_at	0.706089	0.999818	-0.0169763	0.0618447	9.26062	9.48526	9.442	9.36952	9.18492	9.31944	9.25478	9.16381	9.30902	HYPOTHETICAL PROTEIN	Rv1989c		P64907
Rv1256c_at	0.947232	0.999818	-0.0169707	-0.000942	9.29268	9.31843	9.25942	9.39756	9.26808	9.35531	9.35531	9.40813	9.428	PROBA BLE CYTOCHROME P450 130 CYP130	Rv1256c	cyp130	Q11062
Rv1612_at	0.872397	0.999818	-0.01686	0.02184	12.3644	12.3239	12.3506	12.4252	12.3726	12.4118	12.4698	12.5124	12.5624	Probable tryptophan synthase, beta subunit trpB	Rv1612	trpB	P66984
Rv0055_at	0.982599	0.999818	-0.0168533	-0.0179033	11.7336	11.8969	11.8227	11.7325	11.7569	11.7567	11.7556	11.5173	11.5885	PROBABLE 30S RIBOSOMAL PROTEIN S18-1 RPSR1	Rv0055	rpsR1	P69230
Rv3234c_at	0.511933	0.999818	-0.0168233	-0.0464433	10.4389	10.3605	10.3438	10.3916	10.3213	10.3473	10.3605	10.4586	10.3605	CONSERVED HYPOTHETICAL PROTEIN. POSSIBLE TRIACYLGLYCEROL SYNTHASE (DIACYLGLYCEROL ACYLTRANSFERASE).	Rv3234c		O05879
Rv0302_at	0.876644	0.999818	-0.0167967	0.0373233	10.888	10.8756	10.8587	11.0114	10.8462	11.0416	11.0172	11.1445	11.1284	PROBABLE TRANSCRIPTIONAL REGULATORY PROTEIN (PROBABLY TETRACRR-FAMILY)	Rv0302		O07229
Rv2611c_at	0.934355	0.999818	-0.0167967	-0.02057	10.2583	10.3684	10.2294	10.3472	10.2782	10.3292	10.416	10.3245	10.401	PROBABLE ACYLTRANSFERASE	Rv2611c		O06203
Rv3816c_at	0.321745	0.999818	-0.0167767	-0.0457533	11.9389	11.9511	11.9322	12.003	11.919	11.8714	11.9475	11.969	11.9485	POSSIBLE ACYLTRANSFERASE	Rv3816c		O07807
Rv2536_at	0.528313	0.999818	-0.0167133	-0.0720633	11.9832	12.0162	11.9239	11.9846	11.8803	11.9067	11.8569	11.8781	11.7778	PROBABLE CONSERVED TRANSMEMBRANE PROTEIN	Rv2536		P95017
Rv1373_at	0.903842	0.999818	-0.0166337	-0.034594	8.76997	8.80984	8.71748	8.83883	8.59816	8.7332	8.6195	8.77041	8.67385	GLYCOLIPID SULFOTRANSFERASE	Rv1373		P71801
Rv1557_at	0.419347	0.999818	-0.016566	-0.0661737	9.28175	9.2303	9.17505	9.23757	9.30304	9.14903	9.18827	9.12455	9.18499	PROBABLE CONSERVED TRANSMEMBRANE TRANSPORT PROTEIN MMPL6	Rv1557	mmpL6	Q10773
Rv2516c_at	0.654855	0.999818	-0.0165167	0.045554	9.47793	9.54017	9.51497	9.62722	9.50444	9.64363	9.61929	9.63027	9.70249	HYPOTHETICAL PROTEIN	Rv2516c		O53221
AFFX-BioB-3_at	0.662648	0.999818	-0.0164877	0.00887733	4.75028	4.79948	4.82906	4.80835	4.75624	4.80274	4.8493	4.80274	4.80274
Rv3119_at	0.472033	0.999818	-0.0164667	-0.0544633	11.6898	11.7817	11.7046	11.7295	11.6661	11.677	11.7305	11.6525	11.6048	PROBABLE MOLYBDENUM COFACTOR BIOSYNTHESIS PROTEIN E MOAE1 (MOLYBDOPTERIN CONVERTING FACTOR LARGE SUBUNIT) (MOLYBDOPTERIN [MPT] CONVERTING FACTOR, SUBUNIT 2)	Rv3119	moaE1	O05795
Rv2230c_at	0.676001	0.999818	-0.0164567	-0.0425667	10.1558	10.2747	10.2048	10.2813	10.1471	10.1297	10.2241	10.1901	10.1992	CONSERVED HYPOTHETICAL PROTEIN	Rv2230c		P0A656
Rv0182c_at	0.225152	0.999818	-0.01645	0.038695	9.62722	9.64707	9.6556	9.63849	9.57962	9.62722	9.62636	9.61603	9.72533	PROBABLE ALTERNATIVE RNA POLYMERASE SIGMA FACTOR SIGG (RNA POLYMERASE ECF TYPE SIGMA FACTOR)	Rv0182c	sigG	O07426
Rv3767c_at	0.105678	0.999818	-0.0163667	0.06629	11.3309	11.3999	11.4145	11.3936	11.3052	11.4301	11.4029	11.3733	11.4817	Conserved hypothetical protein. Possible S-adenosylmethionine-dependent methyltransferase.	Rv3767c		O86359
Rv2268c_at	0.982163	0.999818	-0.016362	-0.0417843	8.49745	8.62382	8.56981	8.30489	8.4617	8.26255	8.23752	7.90526	8.08216	PROBABLE CYTOCHROME P450 128 CYP128	Rv2268c	cyp128	P63713
Rv3286c_at	0.526186	0.999818	-0.016299	-0.0672667	9.45743	9.44663	9.46854	9.49879	9.36984	9.30976	9.34884	9.43968	9.32495	ALTERNATE RNA POLYMERASE SIGMA FACTOR SIGF	Rv3286c	sigF	Q7D5S2
Rv1584c_at	0.873446	0.999818	-0.0162833	-0.00110333	11.7041	11.7068	11.7041	11.7551	11.6288	11.7006	11.6672	11.7418	11.7183	Possible phiRv1 phage protein	Rv1584c		O06606
Rv0757_at	0.636464	0.999818	-0.0162467	0.0182	11.7426	11.8089	11.8128	11.7919	11.8065	11.8218	11.8544	11.7247	11.8089	POSSIBLE TWO COMPONENT SYSTEM RESPONSE TRANSCRIPTIONAL POSITIVE REGULATOR PHOP	Rv0757	phoP	P71814
MTB000048_at	0.570643	0.999818	-0.01618	-0.00832667	14.5046	14.4949	14.5171	14.5488	14.5046	14.5171	14.4993	14.5046	14.4936	ribonuclease P RNA	MTB000048	rnpB
Rv3274c_at	0.968568	0.999818	-0.0161633	-0.0196033	12.107	12.2769	12.2095	12.2337	12.139	12.139	12.1199	11.9961	12.0532	PROBABLE ACYL-CoA DEHYDROGENASE FADE25	Rv3274c	fadE25	P63427
Rv0998_at	0.841611	0.999818	-0.0161493	0.0389323	9.08207	9.04868	9.087	9.14465	8.99748	9.17289	9.18571	9.31781	9.26933	CONSERVED HYPOTHETICAL PROTEIN	Rv0998		O05581
Rv0271c_at	0.980793	0.999818	-0.0161033	-0.0145933	10.3435	10.385	10.2944	10.2748	10.3158	10.2395	10.1899	10.0591	10.2306	PROBABLE ACYL-CoA DEHYDROGENASE FADE6	Rv0271c	fadE6	P95228
Rv0215c_at	0.956986	0.999818	-0.016068	0.00385667	9.50238	9.65922	9.53028	9.53028	9.36934	9.49573	9.54539	9.50129	9.56361	PROBABLE ACYL-CoA DEHYDROGENASE FADE3	Rv0215c	fadE3	P96397
Rv0629c_at	0.983765	0.999818	-0.016033	0.00647167	8.76414	8.51375	8.62354	8.73711	8.75174	8.70417	8.75174	8.9394	8.9447	PROBABLE EXONUCLEASE V (ALPHA CHAIN) RECD (EXODEOXYRIBONUCLEASE V ALPHA CHAIN) (EXODEOXYRIBONUCLEASE V POLYPEPTIDE)	Rv0629c	recD	P96919
Rv1139c_at	0.942591	0.999818	-0.015966	0.0127487	7.86777	8.07806	8.04438	8.11434	7.92418	8.06304	8.14609	8.07806	8.05902	CONSERVED HYPOTHETICAL MEMBRANE PROTEIN	Rv1139c		O06539
Rv2151c_at	0.624032	0.999818	-0.01592	0.0651133	11.13	11.1526	11.181	11.187	11.0618	11.2683	11.2826	11.3375	11.3458	POSSIBLE CELL DIVISION PROTEIN FTSQ	Rv2151c	ftsQ	P64168
Rv1770_at	0.717265	0.999818	-0.01577	-0.0585	11.3095	11.2706	11.1838	11.1891	11.1609	11.1518	11.0832	11.1031	11.0707	CONSERVED HYPOTHETICAL PROTEIN	Rv1770		O06803
Rv2174_at	0.875098	0.999818	-0.015726	-0.00493133	8.96913	9.01947	8.98867	9.03752	8.92432	9.00358	9.00397	9.01966	9.00358	Alpha(1->6)mannosyltransferase. Possible conserved integral membrane protein	Rv2174	mptA	O53508
Rv2349c_at	0.353047	0.999818	-0.0157133	0.0699907	9.61378	9.6799	9.68713	9.5902	9.67233	9.74104	9.68864	9.49325	9.67441	PROBABLE PHOSPHOLIPASE C 3 PLCC	Rv2349c	plcC	P95245
Rv3101c_at	0.855065	0.999818	-0.0156767	-0.03304	11.2445	11.336	11.2865	11.3492	11.2723	11.2924	11.2437	11.1821	11.1595	PUTATIVE CELL DIVISION PROTEIN FTSX (SEPTATION COMPONENT-TRANSPORT INTEGRAL MEMBRANE PROTEIN ABC TRANSPORTER)	Rv3101c	ftsX	P96293
Rv0614_at	0.97375	0.999818	-0.015622	0.0227757	8.06828	7.99397	8.06499	7.85729	7.89624	7.82294	7.61232	7.60081	7.71829	CONSERVED HYPOTHETICAL PROTEIN	Rv0614		O07763
Rv0092_at	0.83224	0.999818	-0.0155467	-0.0649167	10.2807	10.4671	10.306	10.4116	10.2428	10.237	10.1745	10.1102	10.129	PROBABLE CATION TRANSPORTER P-TYPE ATPASE A CTPA	Rv0092	ctpA	Q10876
Rv1633_at	0.571672	0.999818	-0.01554	0.0547233	11.3656	11.4343	11.4388	11.4706	11.3682	11.5381	11.5469	11.5339	11.5703	PROBABLE EXCINUCLEASE ABC (SUBUNIT B - HELICASE) UVRB	Rv1633	uvrB	P67422
Rv0048c_at	0.988962	0.999818	-0.01554	-0.00998333	10.2319	10.4101	10.3505	10.2927	10.2319	10.215	10.1986	10.0345	10.1277	POSSIBLE MEMBRANE PROTEIN	Rv0048c		P71705
Rv2266_at	0.987632	0.999818	-0.0154733	-0.002508	8.58258	8.56962	8.4884	8.62397	8.53169	8.4884	8.28253	8.34135	8.50475	Probable cytochrome P450 124 CYP124	Rv2266	cyp124	P0A516
Rv2707_at	0.954236	0.999818	-0.01546	-0.00787	12.2	12.2796	12.2224	12.265	12.2178	12.2624	12.1955	12.1168	12.1521	PROBABLE CONSERVED TRANSMEMBRANE ALANINE AND LEUCINE RICH PROTEIN	Rv2707		O07208
Rv3566A_at	0.485278	0.999818	-0.0153933	-0.0515667	10.813	10.9083	10.786	10.9057	10.7941	10.7907	10.813	10.7832	10.8003	HYPOTHETICAL PROTEIN	Rv3566A		Q8VIX9
Rv2115c_at	0.797396	0.999818	-0.0153767	0.0234233	11.9404	11.8057	11.8662	11.858	11.9404	11.9588	11.9559	11.9621	11.9996	ATPase	Rv2115c		P63345
Rv1166_at	0.820569	0.999818	-0.01536	0.000643333	11.132	11.1407	11.11	11.1314	11.0527	11.132	11.132	11.1558	11.1553	PROBABLE CONSERVED LIPOPROTEIN LPQW	Rv1166	lpqW	O50422
Rv3582c_at	0.940449	0.999818	-0.0153433	0.0258133	12.4709	12.4207	12.4582	12.574	12.4521	12.5511	12.6319	12.758	12.745	4-DIPHOSPHOCYTIDYL-2C-METHYL-D-ERYTHRITOL SYNTHASE ISPD (MEP CYTIDYLYLTRANSFERASE) (MCT)	Rv3582c	ispD	P96864
Rv1542c_at	0.710397	0.999818	-0.0153413	-0.139535	6.9482	6.80648	6.59151	6.70537	6.8511	6.58708	6.41898	6.36895	6.47536	Probable hemoglobin glbN	Rv1542c	glbN	P0A592
Rv0640_at	0.807291	0.999818	-0.01529	0.0038	13.5867	13.5849	13.6064	13.6011	13.5728	13.6163	13.6683	13.6525	13.6448	PROBABLE 50S RIBOSOMAL PROTEIN L11 RPLK	Rv0640	rplK	P66056
Rv0036c_at	0.692832	0.999818	-0.01523	-0.05249	10.861	10.8741	10.8323	10.7981	10.7591	10.7315	10.737	10.7171	10.6747	CONSERVED HYPOTHETICAL PROTEIN	Rv0036c		P64675
Rv1183_at	0.977927	0.999818	-0.0150467	0.0116233	11.4942	11.418	11.4359	11.5729	11.4863	11.5889	11.6725	11.7901	11.7497	PROBABLE CONSERVED TRANSMEMBRANE TRANSPORT PROTEIN MMPL10	Rv1183	mmpL10	P65372
Rv0016c_at	0.546267	0.999818	-0.01501	0.0274633	11.6304	11.684	11.6728	11.7243	11.6299	11.7216	11.7154	11.7113	11.7581	PROBABLE PENICILLIN-BINDING PROTEIN PBPA	Rv0016c	pbpA	P71586
Rv3817_at	0.56919	0.999818	-0.014945	-0.0604437	9.26038	9.36314	9.25583	9.41232	9.27537	9.34544	9.41677	9.40612	9.30688	POSSIBLE PHOSPHOTRANSFERASE	Rv3817		O07806
Rv2195_at	0.546587	0.999818	-0.0149067	-0.02237	13.4913	13.5164	13.4783	13.5495	13.5011	13.5285	13.5418	13.5205	13.5088	Probable Rieske iron-sulfur protein QcrA	Rv2195	qcrA	Q10387
Rv0403c_at	0.473042	0.999818	-0.0148087	0.0284163	9.40001	9.41679	9.48609	9.37239	9.36261	9.37156	9.40001	9.34859	9.40001	PROBABLE CONSERVED MEMBRANE PROTEIN MMPS1	Rv0403c	mmpS1	P0A5K0
Rv0201c_at	0.634991	0.999818	-0.0146933	0.0203467	11.9088	11.9072	11.9125	11.9144	11.8257	11.9155	11.9144	11.9605	11.9705	CONSERVED HYPOTHETICAL PROTEIN	Rv0201c		O53652
Rv1783_at	0.929283	0.999818	-0.0145767	-0.0157667	11.0181	10.9701	11.047	11.0281	11.0203	10.9701	10.9284	10.9405	10.9102	PROBABLE CONSERVED MEMBRANE PROTEIN	Rv1783		O53934
Rv1419_at	0.862276	0.999818	-0.0144933	-0.01772	11.9177	11.8983	11.8504	11.917	11.9238	11.9227	11.9683	11.9374	11.9767	HYPOTHETICAL PROTEIN	Rv1419		P64849
Rv1058_at	0.964136	0.999818	-0.0144753	-0.0509837	8.96593	9.15438	9.05497	8.89073	8.99198	8.75557	8.807	8.47387	8.70017	PROBABLE MEDIUM CHAIN FATTY-ACID-CoA LIGASE FADD14 (FATTY-ACID-CoA SYNTHETASE) (FATTY-ACID-COA SYNTHASE)	Rv1058	fadD14	O53406
Rv3519_at	0.819406	0.999818	-0.0144233	-0.0106667	11.889	11.8752	11.8679	11.894	11.817	11.8506	11.8371	11.8846	11.8697	HYPOTHETICAL PROTEIN	Rv3519		O53564
Rv0006_at	0.174982	0.999818	-0.0143567	0.0699667	12.2883	12.2361	12.3376	12.2749	12.3376	12.3646	12.3652	12.3117	12.4361	DNA GYRASE (SUBUNIT A) GYRA (DNA TOPOISOMERASE (ATP-HYDROLYSING)) (DNA TOPOISOMERASE II) (TYPE II DNA TOPOISOMERASE)	Rv0006	gyrA	Q07702
Rv2860c_at	0.600669	0.999818	-0.0143407	-0.0688243	9.22202	9.21011	9.25068	9.25723	9.22723	9.03632	9.29665	9.29554	9.28243	PROBABLE GLUTAMINE SYNTHETASE GLNA4 (GLUTAMINE SYNTHASE) (GS-II)	Rv2860c	glnA4	O33342
Rv1562c_at	0.244161	0.999818	-0.0143397	0.107667	8.62497	8.65609	8.70604	8.71136	8.55757	8.85876	8.71136	8.79102	8.80589	Maltooligosyltrehalose trehalohydrolase TreZ	Rv1562c	treZ	Q10769
Rv0704_at	0.678438	0.999818	-0.0143333	0.0273833	13.8172	13.79	13.8284	13.8438	13.8031	13.8906	13.9005	13.9254	13.9246	PROBABLE 50S ribosomal protein L2 RPLB	Rv0704	rplB	P95052
Rv2499c_at	0.578353	0.999818	-0.0143223	0.0348157	9.41465	9.45422	9.46644	9.43396	9.2925	9.43056	9.35507	9.41399	9.41112	POSSIBLE OXIDASE REGULATORY-RELATED PROTEIN	Rv2499c		O06163
Rv3481c_at	0.72669	0.999818	-0.0143153	-0.064086	10.0755	10.1918	10.0534	10.1105	10.124	10.0362	10.0534	9.88059	9.95744	PROBABLE INTEGRAL MEMBRANE PROTEIN	Rv3481c		O06344
Rv3077_at	0.976205	0.999818	-0.0142767	0.0146967	10.2645	10.4672	10.3957	10.279	10.1296	10.2496	10.1458	10.0498	10.0881	POSSIBLE HYDROLASE	Rv3077	atsF	Q6MX15
Rv0571c_at	0.868685	0.999818	-0.0142317	0.0207917	8.12166	8.18281	8.18153	8.05896	8.12916	8.07853	8.12166	7.9476	8.10459	CONSERVED HYPOTHETICAL PROTEIN	Rv0571c		O53768
Rv3631_at	0.962151	0.999818	-0.0142133	0.00236	10.2443	10.277	10.2753	10.2065	10.3165	10.2378	10.2613	10.076	10.206	POSSIBLE TRANSFERASE (POSSIBLY GLYCOSYLTRANSFERASE)	Rv3631		O06376
Rv1332_at	0.25871	0.999818	-0.0141833	0.0378033	11.5124	11.5172	11.5266	11.5461	11.4914	11.5856	11.5549	11.5623	11.6146	PROBABLE TRANSCRIPTIONAL REGULATORY PROTEIN	Rv1332		P64809
Rv1794_at	0.409616	0.999818	-0.0141733	-0.0440667	12.8373	12.875	12.7513	12.8879	12.8274	12.8373	12.8435	12.8237	12.8478	CONSERVED HYPOTHETICAL PROTEIN	Rv1794		O53943
AFFX-tlg-bs-thr_at	0.740415	0.999818	-0.0140987	-0.008615	5.0594	5.09232	5.09176	5.10162	5.06564	5.08898	5.12823	5.08898	5.08265
Rv3364c_at	0.980302	0.999818	-0.0140867	0.00978	10.1523	10.1459	10.1578	10.2903	10.0338	10.1998	10.2409	10.4615	10.3553	CONSERVED HYPOTHETICAL PROTEIN	Rv3364c		O50393
Rv2991_at	0.593947	0.999818	-0.0140633	0.0407003	8.83897	8.79892	8.94714	8.86183	8.9766	8.9147	8.95364	8.83673	8.9147	CONSERVED HYPOTHETICAL PROTEIN	Rv2991		O53240
Rv0773c_at	0.606521	0.999818	-0.01405	0.02058	11.0389	11.0544	11.0896	11.1267	11.0981	11.1668	11.1272	11.0981	11.0981	PROBABLE BIFUNCTIONAL ACYLASE GGTA: CEPHALOSPORIN ACYLASE (GL-7ACA ACYLASE) + GAMMA-GLUTAMYLTRANSPEPTIDASE (GGT)	Rv0773c	ggtA	P71828
Rv1629_at	0.979732	0.999818	-0.01405	-0.00591	11.0455	11.1704	11.1008	11.0523	10.9555	11.0119	11.0063	10.936	10.9736	PROBABLE DNA POLYMERASE I POLA	Rv1629	polA	P0A550
Rv3754_at	0.748175	0.999818	-0.0140333	-0.02113	10.344	10.3596	10.3817	10.4346	10.3485	10.3485	10.3485	10.377	10.3335	PREPHENATE DEHYDROGENASE TYRA (PDH) (HYDROXYPHENYLPYRUVATE SYNTHASE)	Rv3754	tyrA	O69721
Rv0313_at	0.781115	0.999818	-0.0140333	-0.0179133	12.0684	12.0582	12.005	12.091	12.0178	12.067	12.0394	12.0807	12.0731	CONSERVED HYPOTHETICAL PROTEIN	Rv0313		O07240
Rv2983_at	0.828383	0.999818	-0.0140157	0.01778	9.59127	9.66365	9.61813	9.59487	9.52026	9.5255	9.55768	9.51786	9.65352	CONSERVED HYPOTHETICAL ALANINE RICH PROTEIN	Rv2983		P95112
Rv3750c_at	0.913764	0.999818	-0.01397	5e-05	12.9391	12.9288	12.9335	12.9493	12.9447	12.9234	12.8606	12.8337	12.8923	POSSIBLE EXCISIONASE	Rv3750c		O69717
Rv0719_at	0.889781	0.999818	-0.0139533	0.00428	13.2705	13.2704	13.2683	13.3415	13.2475	13.3201	13.3131	13.3653	13.3495	PROBABLE 50S RIBOSOMAL PROTEIN L6 RPLF	Rv0719	rplF	P66311
Rv1556_at	0.966631	0.999818	-0.0139513	-0.0364743	10.0496	10.2555	10.1044	10.0819	9.96714	9.92515	9.88494	9.75192	9.87752	Possible regulatory protein	Rv1556		P67436
Rv1106c_at	0.724239	0.999818	-0.01384	-0.0199467	11.0943	11.1174	11.1029	11.0847	11.0726	11.0389	11.0876	11.035	11.065	3-beta-hydroxysteroid dehydrogenase	Rv1106c		O53454
Rv2903c_at	0.66062	0.999818	-0.0138133	0.03673	12.8005	12.7955	12.8124	12.8943	12.8446	12.9018	12.8959	12.909	12.9866	PROBABLE SIGNAL PEPTIDASE I LEPB (SPASE I) (LEADER PEPTIDASE I).	Rv2903c	lepB	Q10789
Rv1322A_at	0.692773	0.999818	-0.0138067	0.0220467	13.7258	13.725	13.7328	13.8044	13.7096	13.7943	13.7638	13.818	13.833	CONSERVED HYPOTHETICAL PROTEIN	Rv1322A		Q8VK36
Rv0609_at	0.862283	0.999818	-0.01374	0.02682	10.3473	10.373	10.3431	10.493	10.4045	10.4067	10.4313	10.4528	10.6023	CONSERVED HYPOTHETICAL PROTEIN WITH PIN DOMAIN	Rv0609		P67238
Rv0148_at	0.241031	0.999818	-0.01372	-0.0567233	11.3237	11.3138	11.2478	11.3568	11.351	11.3264	11.3038	11.2783	11.2398	PROBABLE SHORT-CHAIN TYPE DEHYDROGENASEREDUCTASE	Rv0148		P96825
Rv3172c_at	0.965371	0.999818	-0.0136933	0.0161733	10.3248	10.454	10.403	10.2545	10.2963	10.2963	10.2548	10.0428	10.1834	HYPOTHETICAL PROTEIN	Rv3172c		O53322
Rv1546_at	0.889876	0.999818	-0.0136833	0.00288333	10.8286	10.8756	10.8666	10.8756	10.8392	10.8703	10.9513	10.8997	10.9273	CONSERVED HYPOTHETICAL PROTEIN	Rv1546		P64873
Rv3210c_at	0.487199	0.999818	-0.0136533	0.00538667	10.088	10.0424	10.0684	10.0854	10.088	10.1106	10.0774	10.0795	10.088	CONSERVED HYPOTHETICAL PROTEIN	Rv3210c		O05856
Rv3593_at	0.628374	0.999818	-0.0136533	0.0381567	11.5032	11.5865	11.5503	11.5887	11.5262	11.6018	11.6505	11.5887	11.7048	PROBABLE CONSERVED LIPOPROTEIN LPQF	Rv3593	lpqF	O06155
Rv0841_at	0.936394	0.999818	-0.013611	0.00921133	5.64117	5.49485	5.45783	5.45508	5.46375	5.51978	5.43309	5.5299	5.57936	PROBABLE CONSERVED TRANSMEMBRANE PROTEIN	Rv0841		Q8VKC9
Rv3601c_at	0.145499	0.999818	-0.01361	0.0626333	11.3904	11.4145	11.4593	11.4308	11.3229	11.442	11.3995	11.4424	11.5073	PROBABLE ASPARTATE 1-DECARBOXYLASE PRECURSOR PAND (ASPARTATE ALPHA-DECARBOXYLASE)	Rv3601c	panD	P65660
Rv0318c_at	0.809622	0.999818	-0.0136083	-0.0554383	7.63693	7.73244	7.72154	7.6597	7.60181	7.56077	7.58814	7.5097	7.43614	PROBABLE CONSERVED INTEGRAL MEMBRANE PROTEIN	Rv0318c		Q6MX47
AFFX-BioDn-3_at	0.717291	0.999818	-0.0135373	-0.001894	4.75353	4.78177	4.7851	4.78043	4.75424	4.77783	4.82049	4.77782	4.78584
Rv2925c_at	0.507261	0.999818	-0.0135	0.0466667	11.3909	11.3948	11.4512	11.4638	11.4413	11.5057	11.5315	11.5096	11.5694	PROBABLE RIBONUCLEASE III RNC (RNASE III)	Rv2925c	rnc	P66666
Rv1642_at	0.768186	0.999818	-0.01349	0.01465	13.3943	13.3226	13.3531	13.3653	13.3955	13.3979	13.4158	13.4169	13.4684	Probable 50S ribosomal protein L35 RpmI	Rv1642	rpmI	P66271
Rv1205_at	0.928485	0.999818	-0.0134767	-0.00437667	10.5443	10.5582	10.5571	10.467	10.4944	10.488	10.5478	10.4661	10.5009	CONSERVED HYPOTHETICAL PROTEIN	Rv1205		O05306
Rv3716c_at	0.81506	0.999818	-0.01346	-0.0407367	12.0038	12.0092	11.9882	11.9423	11.9035	11.8853	11.8654	11.8584	11.8158	CONSERVED HYPOTHETICAL PROTEIN	Rv3716c		P0A654
Rv3916c_at	0.932792	0.999818	-0.0134087	0.010655	9.40572	9.46203	9.36652	9.50631	9.38229	9.46203	9.47268	9.50015	9.58811	CONSERVED HYPOTHETICAL PROTEIN	Rv3916c		O53594
Rv1991A_at	0.117249	0.999818	-0.0133353	0.0682667	9.22171	9.26404	9.3042	9.20822	9.16077	9.30858	9.2043	9.16942	9.22625	Antitoxin, part of toxin-antitoxin (TA) operon with 1991c.	Rv1991A
Rv0498_at	0.951443	0.999818	-0.0132373	-0.000294333	9.94279	10.0123	9.98544	10.08	9.92029	9.98637	9.9959	10.0464	10.046	CONSERVED HYPOTHETICAL PROTEIN	Rv0498		P64717
Rv1483_at	0.725426	0.999818	-0.01314	-0.0200367	12.4948	12.5193	12.4684	12.4878	12.4239	12.4781	12.4688	12.4688	12.4447	3-OXOACYL-[ACYL-CARRIER PROTEIN] REDUCTASE FABG1 (3-KETOACYL-ACYL CARRIER PROTEIN REDUCTASE) (MYCOLIC ACID BIOSYNTHESIS A PROTEIN)	Rv1483	fabG1	P0A5Y4
Rv1455_at	0.989297	0.999818	-0.013021	-0.00684867	7.23485	7.31663	7.32751	7.28133	7.0656	7.16757	7.11511	7.20999	7.11567	CONSERVED HYPOTHETICAL PROTEIN	Rv1455		O53147
Rv1689_at	0.955593	0.999818	-0.0129967	0.00688667	10.9537	11.1302	11.0976	11.0756	10.9563	11.0107	11.0255	10.9294	10.9671	Probable Tyrosyl-tRNA synthase tyrS (TYRRS)	Rv1689	tyrS	P67611
Rv2722_at	0.311835	0.999818	-0.012804	-0.0856173	7.39822	7.37903	7.36036	7.514	7.39871	7.38921	7.4642	7.56027	7.36999	CONSERVED HYPOTHETICAL PROTEIN	Rv2722		O33227
Rv2293c_at	0.398574	0.999818	-0.0127943	0.037407	9.55873	9.61459	9.60992	9.63415	9.5399	9.61459	9.61459	9.61459	9.69518	CONSERVED HYPOTHETICAL PROTEIN	Rv2293c		Q50673
Rv1796_at	0.957505	0.999818	-0.0127833	0.0152667	12.1416	12.1171	12.1132	12.2177	12.1348	12.235	12.299	12.3683	12.3559	PROBABLE PROLINE RICH MEMBRANE-ANCHORED MYCOSIN MYCP5 (SERINE PROTEASE) (SUBTILISIN-LIKE PROTEASE) (SUBTILASE-LIKE) (MYCOSIN-5)	Rv1796	mycP5	O53945
Rv1630_at	0.630525	0.999818	-0.01277	0.00376667	13.3845	13.3975	13.375	13.3744	13.3789	13.4202	13.4188	13.363	13.3938	PROBABLE RIBOSOMAL PROTEIN S1 RPSA	Rv1630	rpsA	O06147
Rv1293_at	0.857371	0.999818	-0.0125933	-0.0274067	11.4838	11.5025	11.4278	11.5572	11.4243	11.5113	11.5085	11.5848	11.5282	PROBABLE DIAMINOPIMELATE DECARBOXYLASE LYSA (DAP DECARBOXYLASE)	Rv1293	lysA	P0A5M4
Rv2901c_at	0.954456	0.999818	-0.01259	0.0321667	12.3132	12.213	12.3743	12.4656	12.3877	12.513	12.5954	12.7356	12.5833	CONSERVED HYPOTHETICAL PROTEIN	Rv2901c		P65051
Rfam79202_at	0.701004	0.999818	-0.01257	-0.0932867	12.2914	12.4297	12.3655	12.2984	12.3058	12.2132	12.2769	12.0936	12.0082	Glycine riboswitch	AL123456
Rv0939_at	0.708279	0.999818	-0.0125033	0.0270633	10.6894	10.7398	10.7152	10.7076	10.5722	10.6718	10.6601	10.7076	10.7513	POSSIBLE BIFUNCTIONAL ENZYME: 2-HYDROXYHEPTA-2,4-DIENE-1,7-DIOATE ISOMERASE (HHDD ISOMERASE) + CYCLASEDEHYDRASE	Rv0939		O86346
Rv2665_at	0.988133	0.999818	-0.0124987	0.0109927	9.48877	9.40558	9.38951	9.49857	9.25462	9.4924	9.526	9.81564	9.66441	HYPOTHETICAL ARGININE RICH PROTEIN	Rv2665		P71962
Rv0556_at	0.959206	0.999818	-0.0124933	0.01047	11.1847	11.1796	11.1891	11.2661	11.1916	11.2554	11.3409	11.383	11.3785	PROBABLE CONSERVED TRANSMEMBRANE PROTEIN	Rv0556		O06422
Rv0355c_at	0.920236	0.999818	-0.012435	0.00780267	9.05589	8.99691	8.91136	8.99691	8.97938	9.02004	8.93867	8.97788	9.08349	PPE FAMILY PROTEIN	Rv0355c	PPE8	Q6MX44
Rv1426c_at	0.845445	0.999818	-0.01239	0.0234667	10.333	10.3856	10.2943	10.382	10.3034	10.397	10.4211	10.4099	10.5152	PROBABLE ESTERASE LIPO	Rv1426c	lipO	O06832
MTB000009_at	0.840999	0.999818	-0.0123483	-0.125374	9.70049	9.90291	9.844	9.69632	9.89128	9.57942	9.65506	9.22063	9.25231	tRNA-Tyr	MTB000009	tyrT
Rv2295_at	0.887326	0.999818	-0.0123067	0.0381233	11.9448	11.8989	11.8852	12.046	11.9835	12.1284	12.0977	12.1691	12.1892	CONSERVED HYPOTHETICAL PROTEIN	Rv2295		P67309
Rv2325c_at	0.888828	0.999818	-0.0122633	0.0365033	11.07	11.1407	11.0931	11.1924	11.0341	11.2775	11.2886	11.3395	11.2899	CONSERVED HYPOTHETICAL PROTEIN	Rv2325c		P64997
Rv3125c_at	0.772375	0.999818	-0.01222	-0.0287973	7.27419	7.22983	7.27419	7.36996	7.29295	7.27419	7.2648	7.34951	7.27419	PPE FAMILY PROTEIN	Rv3125c	PPE49	Q7D631
Rv3166c_at	0.978529	0.999818	-0.012208	-0.0190533	7.84792	8.04761	7.84049	7.896	7.84792	7.85547	7.84792	7.65969	7.83872	CONSERVED HYPOTHETICAL PROTEIN	Rv3166c		O53316
Rv2637_at	0.89365	0.999818	-0.012205	-0.032349	9.65691	9.7966	9.67585	9.69843	9.67693	9.65159	9.67472	9.51992	9.60558	POSSIBLE TRANSMEMBRANE PROTEIN DEDA	Rv2637	dedA	P63911
Rv1687c_at	0.649013	0.999818	-0.01217	-0.154396	9.68337	9.8367	9.70787	9.79972	9.61603	9.54399	9.43512	9.42898	9.20317	PROBABLE CONSERVED ATP-BINDING PROTEIN ABC TRANSPORTER	Rv1687c		O33189
Rv1244_at	0.834572	0.999818	-0.01216	0.0225933	11.207	11.2568	11.2627	11.347	11.2525	11.3102	11.3499	11.3582	11.3988	PROBABLE LIPOPROTEIN LPQZ	Rv1244	lpqZ	O50459
Rv3655c_at	0.953751	0.999818	-0.0121207	0.000865333	7.91541	7.91658	8.03503	7.90614	7.91658	7.85207	7.96456	7.91658	7.90161	CONSERVED HYPOTHETICAL PROTEIN	Rv3655c		O69623
Rv1368_at	0.96477	0.999818	-0.0120633	-0.0102433	10.9529	11.0791	11.0333	11.0877	11.0541	11.0541	11.1365	11.0077	11.059	PROBABLE CONSERVED LIPOPROTEIN LPRF	Rv1368	lprF	P65314
Rv2127_at	0.820136	0.999818	-0.0120433	0.0490133	12.1877	12.1384	12.1755	12.269	12.2036	12.3004	12.3325	12.411	12.4603	Probable L-asparagine permease ansP1	Rv2127	ansP1	O33261
Rv0768_at	0.910848	0.999818	-0.0120237	-0.056837	8.95366	9.02707	8.86091	8.83235	8.80106	8.77021	8.65603	8.57784	8.64041	PROBABLE ALDEHYDE DEHYDROGENASE NAD DEPENDENT ALDA (ALDEHYDE DEHYDROGENASE [NAD+])	Rv0768	aldA	P71823
AFFX-LysX-5_at	0.992919	0.999818	-0.0119993	0.003178	6.77209	6.98267	7.00408	7.06796	6.72281	6.98574	7.07012	7.1687	6.92989
Rv2241_at	0.446827	0.999818	-0.0119767	-0.0196833	12.3225	12.3433	12.3264	12.3706	12.3433	12.3433	12.3762	12.3468	12.3405	Probable pyruvate dehydrogenase E1 component aceE (PYRUVATE DECARBOXYLASE) (PYRUVATE DEHYDROGENASE) (PYRUVIC DEHYDROGENASE)	Rv2241	aceE	Q10504
Rv2517c_at	0.344306	0.999818	-0.0119733	-0.04708	10.9392	10.9311	10.8307	10.9655	10.9317	10.9406	10.9447	10.9507	10.9368	HYPOTHETICAL PROTEIN	Rv2517c		O53222
Rv3726_at	0.861868	0.999818	-0.0119533	-0.0174867	11.2476	11.3128	11.2523	11.2792	11.2484	11.2289	11.2523	11.1819	11.2454	POSSIBLE DEHYDROGENASE	Rv3726		O69693
Rv1241_at	0.417229	0.999818	-0.01194	-0.111243	11.2918	11.4256	11.2965	11.3574	11.2515	11.1716	11.2319	11.1682	11.0792	CONSERVED HYPOTHETICAL PROTEIN, ANTITOXIN	Rv1241		O50456
Rv0167_at	0.523612	0.999818	-0.0119	-0.0414533	12.3842	12.4758	12.415	12.489	12.4002	12.3626	12.4289	12.3904	12.4001	CONSERVED HYPOTHETICAL INTEGRAL MEMBRANE PROTEIN YRBE1A	Rv0167	yrbE1A	O07412
Rv2588c_at	0.73492	0.999818	-0.0119	0.0108667	12.7396	12.7638	12.7328	12.7751	12.7005	12.7417	12.7417	12.7564	12.8144	PROBABLE CONSERVED MEMBRANE PROTEIN SECRETION FACTOR YAJC	Rv2588c	yajC	P65025
Rv1730c_at	0.938919	0.999818	-0.0118393	0.00624267	8.74705	8.90803	8.8632	8.87551	8.79896	8.82182	8.88957	8.76962	8.84584	POSSIBLE PENICILLIN-BINDING PROTEIN	Rv1730c		P71988
Rv1523_at	0.885188	0.999818	-0.0117633	-0.00206	10.5139	10.5369	10.5462	10.5837	10.5767	10.5462	10.5472	10.4959	10.5462	Probable methyltransferase	Rv1523		Q50584
Rv1440_at	0.955975	0.999818	-0.0117133	0.00975	11.7874	11.7984	11.8615	11.9378	11.7874	11.7618	11.6562	11.7605	11.7874	PROBABLE PROTEIN-EXPORT MEMBRANE PROTEIN (TRANSLOCASE SUBUNIT) SECG	Rv1440	secG	P66791
Rv0445c_at	0.873324	0.999818	-0.01169	-0.00659333	11.897	11.9421	11.9387	11.9362	11.9115	11.9399	11.9826	11.9271	11.9174	PROBABLE ALTERNATIVE RNA POLYMERASE SIGMA FACTOR SIGK	Rv0445c	sigK	O53730
Rv0133_at	0.937019	0.999818	-0.0116867	-0.00259	11.3883	11.362	11.3559	11.4016	11.3213	11.3832	11.3741	11.4457	11.4172	GCN5-RELATED N-ACETYLTRANSFERASE	Rv0133		P96810
AFFX-DapX-M_at	0.594657	0.999818	-0.0116633	-0.0468833	11.3222	11.3651	11.3435	11.3318	11.2977	11.3434	11.3643	11.3204	11.1907
Rv3731_at	0.959904	0.999818	-0.0115983	-0.025195	9.82545	9.91183	9.87403	9.85241	9.74367	9.78016	9.69479	9.68236	9.64288	POSSIBLE ATP-DEPENDENT DNA LIGASE LIGC (POLYDEOXYRIBONUCLEOTIDE SYNTHASE [ATP]) (POLYNUCLEOTIDE LIGASE [ATP]) (SEALASE) (DNA REPAIR PROTEIN) (DNA JOINASE)	Rv3731	ligC	O69698
Rv3189_at	0.935087	0.999818	-0.0115773	0.027022	8.57975	8.68871	8.64172	8.61092	8.59482	8.56981	8.43905	8.31147	8.49926	CONSERVED HYPOTHETICAL PROTEIN	Rv3189		O53335
Rv1893_at	0.705959	0.999818	-0.01151	-0.0759067	11.0734	11.2502	11.1318	11.167	11.1176	11.0051	11.0734	10.9115	10.9492	CONSERVED HYPOTHETICAL PROTEIN	Rv1893		O07739
Rv2752c_at	0.910893	0.999818	-0.01149	0.0333467	10.6965	10.6326	10.6142	10.6994	10.7028	10.8032	10.8577	10.8838	10.9363	CONSERVED HYPOTHETICAL PROTEIN	Rv2752c		O33294
Rv2144c_at	0.950477	0.999818	-0.0114667	-0.00695333	12.3032	12.2966	12.265	12.2821	12.2568	12.2635	12.199	12.1965	12.235	Probable transmembrane protein	Rv2144c		O06231
Rv1746_at	0.842542	0.999818	-0.01145	-0.0286467	11.0569	11.1349	11.0362	11.0722	11.0074	11.0001	10.9997	10.9522	11.0065	ANCHORED-MEMBRANE SERINETHREONINE-PROTEIN KINASE PKNF (PROTEIN KINASE F) (STPK F)	Rv1746	pknF	P72003
Rv1176c_at	0.873788	0.999818	-0.01132	0.00893667	10.4103	10.4945	10.5387	10.5311	10.4653	10.4894	10.5469	10.4945	10.487	CONSERVED HYPOTHETICAL PROTEIN	Rv1176c		O50432
Rv3487c_at	0.981129	0.999818	-0.0113067	0.00725667	13.0971	12.9901	12.9975	13.1355	13.0738	13.1911	13.1611	13.2957	13.2269	PROBABLE ESTERASELIPASE LIPF	Rv3487c	lipF	O06350
Rv2727c_at	0.874876	0.999818	-0.0113013	0.000413	9.77493	9.7576	9.77029	9.77493	9.76649	9.7572	9.81283	9.8047	9.83643	PROBABLE TRNA DELTA(2)-ISOPENTENYLPYROPHOSPHATE TRANSFERASE MIAA (IPP TRANSFERASE) (ISOPENTENYL-DIPHOSPHATE:TRNA ISOPENTENYLTRANSFERASE) (IPTASE) (IPPT)	Rv2727c	miaA	P65352
Rv0616c_at	0.785215	0.999818	-0.01123	-0.017101	6.2492	6.2082	6.20245	6.27477	6.2492	6.25558	6.2492	6.28209	6.26385	HYPOTHETICAL PROTEIN	Rv0616c		O07761
Rv3575c_at	0.87774	0.999818	-0.0112267	-0.0781073	9.79872	10.0569	9.97476	9.8454	9.815	9.71388	9.79872	9.5373	9.51987	TRANSCRIPTIONAL REGULATORY PROTEIN (PROBABLY LACI-FAMILY)	Rv3575c		P96857
Rv1839c_at	0.851467	0.999818	-0.011221	0.0550303	10.0697	10.2266	10.2318	10.0397	10.0394	10.0255	9.97465	9.78443	9.99191	CONSERVED HYPOTHETICAL PROTEIN, ANTITOXIN	Rv1839c		P95167
Rv1444c_at	0.948438	0.999818	-0.01115	-0.0183933	10.7285	10.8386	10.8076	10.8097	10.7647	10.7257	10.746	10.6475	10.6958	HYPOTHETICAL PROTEIN	Rv1444c		O06815
Rv0305c_at	0.974229	0.999818	-0.0111467	-0.0325873	9.0729	9.06595	8.9795	8.90838	8.87662	8.7908	8.66468	8.66995	8.7779	PPE FAMILY PROTEIN	Rv0305c	PPE6	Q6MX48
Rv0622_at	0.64588	0.999818	-0.011141	-0.108654	6.39509	6.27139	6.29381	6.28847	6.47478	6.15435	6.16128	6.06525	6.07072	POSSIBLE MEMBRANE PROTEIN	Rv0622		P96912
Rv2788_at	0.906235	0.999818	-0.0110647	-0.00706333	9.62331	9.65262	9.62331	9.66085	9.63768	9.62331	9.60697	9.56763	9.62331	PROBABLE TRANSCRIPTIONAL REPRESSOR SIRR	Rv2788	sirR	O33330
Rv1484_at	0.561765	0.999818	-0.0110567	-0.01873	12.4924	12.4695	12.4744	12.4957	12.4644	12.4644	12.4434	12.4644	12.4365	NADH-DEPENDENT ENOYL-[ACYL-CARRIER-PROTEIN] REDUCTASE INHA (NADH-DEPENDENT ENOYL-ACP REDUCTASE)	Rv1484	inhA	P0A5Y6
Rv0926c_at	0.927013	0.999818	-0.0110393	-0.0381323	9.50117	9.64201	9.65014	9.56944	9.55179	9.50117	9.52855	9.37223	9.33344	CONSERVED HYPOTHETICAL PROTEIN	Rv0926c		O05918
Rv0206c_at	0.773298	0.999818	-0.0109567	0.0526	12.4489	12.3916	12.4673	12.5079	12.4645	12.5557	12.599	12.6669	12.6906	POSSIBLE CONSERVED TRANSMEMBRANE TRANSPORT PROTEIN MMPL3	Rv0206c	mmpL3	O53657
Rv1614_at	0.827258	0.999818	-0.0109333	0.02861	12.7592	12.7681	12.7886	12.8686	12.7885	12.8609	12.8889	12.9273	12.9531	Possible prolipoprotein diacylglyceryl transferases Lgt	Rv1614	lgt	O06131
Rv0110_at	0.898619	0.999818	-0.010931	0.0101947	9.94416	9.90087	9.9329	9.99089	9.95558	9.95071	9.97878	10.0246	10.0608	PROBABLE CONSERVED INTEGRAL MEMBRANE PROTEIN	Rv0110		O53632
Rv3651_at	0.861332	0.999818	-0.0108367	-0.03394	11.7003	11.8174	11.7553	11.7537	11.7099	11.6713	11.7003	11.5946	11.626	CONSERVED HYPOTHETICAL PROTEIN	Rv3651		O06357
Rv0952_at	0.921367	0.999818	-0.0108133	-0.0271033	12.1693	12.2492	12.1884	12.218	12.1256	12.1343	12.071	12.051	12.0543	PROBABLE SUCCINYL-CoA SYNTHETASE (ALPHA CHAIN) SUCD (SCS-ALPHA)	Rv0952	sucD	P71558
Rv2348c_at	0.520808	0.999818	-0.0108	-0.0569833	13.5469	13.6193	13.539	13.5738	13.5094	13.4537	13.4936	13.4533	13.4506	HYPOTHETICAL PROTEIN	Rv2348c		P95244
Rv0714_at	0.846021	0.999818	-0.0106833	0.0102267	13.1468	13.217	13.1771	13.187	13.1771	13.2015	13.1738	13.0814	13.1596	PROBABLE 50S RIBOSOMAL PROTEIN L14 RPLN	Rv0714	rplN	P66069
Rv1295_at	0.9435	0.999818	-0.0106433	0.0117533	11.408	11.3831	11.3537	11.407	11.3214	11.433	11.4541	11.5326	11.5176	PROBABLE THREONINE SYNTHASE THRC	Rv1295	thrC	P66902
Rv1343c_at	0.731578	0.999818	-0.0106267	-0.0580367	11.8684	11.9418	11.8973	11.9117	11.8102	11.7916	11.7645	11.7609	11.6817	PROBABLE CONSERVED LIPOPROTEIN LPRD	Rv1343c	lprD	Q11013
Rv0149_at	0.87647	0.999818	-0.0106233	0.000196667	10.7725	10.8013	10.8013	10.867	10.8062	10.8346	10.8137	10.8138	10.8179	POSSIBLE QUINONE OXIDOREDUCTASE (NADPH:QUINONE OXIDOREDUCTASE) (ZETA-CRYSTALLIN)	Rv0149		P96826
Rv0855_at	0.800651	0.999818	-0.0105777	-0.091501	9.28055	9.49528	9.28158	9.27505	9.20371	9.13789	9.13752	8.9624	8.99915	PROBABLE FATTY-ACID-CoA RACEMASE FAR	Rv0855	far	O53867
Rv3037c_at	0.864417	0.999818	-0.01052	0.0755767	9.32809	9.30275	9.33578	9.51053	9.34391	9.56628	9.60621	9.76661	9.7695	CONSERVED HYPOTHETICAL PROTEIN	Rv3037c		O53284
Rv3073c_at	0.372143	0.999818	-0.0104147	0.073353	8.94023	9.05766	9.05188	9.04968	9.05766	9.09937	9.12769	8.97105	9.18641	CONSERVED HYPOTHETICAL PROTEIN	Rv3073c		P65063
Rv3193c_at	0.736539	0.999818	-0.0103467	-0.0336433	11.6092	11.7205	11.6124	11.675	11.5512	11.6045	11.6447	11.6261	11.6111	PROBABLE CONSERVED TRANSMEMBRANE PROTEIN	Rv3193c		O53339
Rv3874_at	0.693114	0.999818	-0.0103233	-0.01685	14.6159	14.6077	14.6175	14.6258	14.5963	14.6015	14.5825	14.5892	14.5547	10 KDA CULTURE FILTRATE ANTIGEN ESXB (LHP) (CFP10)	Rv3874	esxB	P0A566
Rv3002c_at	0.19823	0.999818	-0.01027	0.0545933	12.4878	12.3973	12.5025	12.4252	12.4856	12.5024	12.4885	12.4878	12.5603	PROBABLE ACETOLACTATE SYNTHASE (SMALL SUBUNIT) ILVN (ACETOHYDROXY-ACID SYNTHASE) (AHAS) (ALS)	Rv3002c	ilvN	P65161
Rv2531c_at	0.549625	0.999818	-0.0102	0.08121	11.0719	11.1127	11.0943	11.1903	11.0618	11.251	11.2029	11.26	11.3634	PROBABLE AMINO ACID DECARBOXYLASE	Rv2531c	adi	Q7D6Y7
Rv3503c_at	0.900978	0.999818	-0.0101683	-0.0446553	9.779	9.85475	9.79569	9.68104	9.62924	9.56695	9.61744	9.56297	9.58087	PROBABLE FERREDOXIN FDXD	Rv3503c	fdxD	O53548
AFFX-r2-P1-cre-3_at	0.915388	0.999818	-0.0101257	-0.00319833	4.82867	4.86454	4.85999	4.83289	4.82324	4.84126	4.91019	4.8536	4.8609
Rv3922c_at	0.993173	0.999818	-0.0100733	-0.00764	12.8887	12.8474	12.8145	12.976	12.9113	13.0519	13.0191	13.0948	12.9944	POSSIBLE HEMOLYSIN	Rv3922c		P67300
Rv1609_at	0.804494	0.999818	-0.01007	0.0139567	11.3471	11.3521	11.3545	11.372	11.3533	11.382	11.4306	11.4142	11.4551	Probable anthranilate synthase component I trpE (GLUTAMINE AMIDOTRANSFERASE)	Rv1609	trpE	P67001
Rv1637c_at	0.367362	0.999818	-0.0100467	-0.05967	10.9024	10.941	10.8762	10.8898	10.8538	10.8075	10.8465	10.8137	10.7759	CONSERVED HYPOTHETICAL PROTEIN	Rv1637c		O06154
Rv2039c_at	0.355466	0.999818	-0.0100283	0.0887257	7.54821	7.52301	7.55369	7.45344	7.40814	7.47959	7.48259	7.52301	7.71714	Probable sugar-transport integral membrane protein ABC transporter	Rv2039c		O53483
Rv2050_at	0.980657	0.999818	-0.01002	-0.0306	12.3537	12.5172	12.4577	12.3651	12.3514	12.2837	12.1921	12.0123	12.0778	CONSERVED HYPOTHETICAL PROTEIN	Rv2050		O53492
Rv0447c_at	0.802087	0.999818	-0.00995867	-0.040465	7.96481	7.83511	7.8234	7.86651	8.01901	7.8808	7.86079	7.80812	7.86651	PROBABLE CYCLOPROPANE-FATTY-ACYL-PHOSPHOLIPID SYNTHASE UFAA1 (CYCLOPROPANE FATTY ACID SYNTHASE) (CFA SYNTHASE)	Rv0447c	ufaA1	O53732
Rv0395_at	0.920216	0.999818	-0.00995133	-0.00671367	5.22665	5.17526	5.16646	5.20414	5.22665	5.24516	5.22762	5.22665	5.22665	HYPOTHETICAL PROTEIN	Rv0395		P95203
Rv0049_at	0.919076	0.999818	-0.00992333	-0.0149467	12.3933	12.4939	12.4456	12.4809	12.4326	12.4162	12.4521	12.3701	12.4197	CONSERVED HYPOTHETICAL PROTEIN	Rv0049		P64677
Rv1046c_at	0.655575	0.999818	-0.00991667	0.0422467	12.8781	12.8326	12.8441	12.9145	12.8848	13.0088	12.9358	12.9813	13.0023	HYPOTHETICAL PROTEIN	Rv1046c		O86321
Rv0718_at	0.938431	0.999818	-0.00991	0.00385	13.1651	13.1825	13.1477	13.2025	13.1608	13.2112	13.2473	13.242	13.2677	PROBABLE 30S RIBOSOMAL PROTEIN S8 RPSH	Rv0718	rpsH	P66625
Rv1082_at	0.77849	0.999818	-0.00989667	0.01661	11.6919	11.7275	11.7063	11.7203	11.6207	11.6853	11.6148	11.6491	11.6853	Mycothiol conjugate amidase Mca (Mycothiol S-conjugate amidase)	Rv1082	mca	O53430
Rv1275_at	0.98328	0.999818	-0.00989	-0.00909	11.863	11.9984	11.9576	11.9973	11.9194	11.9194	11.9003	11.8131	11.8564	POSSIBLE LIPOPROTEIN LPRC	Rv1275	lprC	O86337
Rv2958c_at	0.954447	0.999818	-0.00980033	0.009719	9.41892	9.48033	9.41943	9.50617	9.47535	9.62325	9.58505	9.52506	9.49662	POSSIBLE GLYCOSYL TRANSFERASE	Rv2958c		P95134
Rv3548c_at	0.710699	0.999818	-0.009786	0.054706	8.61051	8.74182	8.81253	8.88961	8.69055	8.81253	8.82467	8.86307	8.86386	PROBABLE SHORT-CHAIN TYPE DEHYDROGENASEREDUCTASE	Rv3548c		P71853
Rv3685c_at	0.843799	0.999818	-0.00978333	0.0759433	10.3048	10.3476	10.3791	10.5135	10.3639	10.5693	10.6552	10.7327	10.7529	PROBABLE CYTOCHROME P450 137 CYP137	Rv3685c	cyp137	O69653
Rv3404c_at	0.738396	0.999818	-0.00974333	0.0158933	11.1361	11.1208	11.1274	11.172	11.106	11.1349	11.1269	11.1789	11.2204	CONSERVED HYPOTHETICAL PROTEIN	Rv3404c		P65073
Rv0966c_at	0.911975	0.999818	-0.00974333	-0.0126367	11.3012	11.3831	11.3383	11.3662	11.3383	11.3154	11.3625	11.2793	11.3383	CONSERVED HYPOTHETICAL PROTEIN	Rv0966c		P71544
Rv1173_at	0.949198	0.999818	-0.00973333	-0.01612	12.0083	12.0176	11.9917	12.0921	11.9738	12.0479	12.0626	12.1424	12.0752	PROBABLE F420 BIOSYNTHESIS PROTEIN FBIC	Rv1173	fbiC	O50429
Rv0960_at	0.658144	0.999818	-0.00970867	0.0668277	9.01102	8.96906	8.98844	9.08177	9.02361	9.1918	9.12443	9.19541	9.23746	CONSERVED HYPOTHETICAL PROTEIN WITH PIN DOMAIN	Rv0960		P64773
Rv0863_at	0.268344	0.999818	-0.0097	-0.0123433	13.0144	13.0191	13.0144	13.0299	12.999	13.0074	13.015	13.0122	13.0005	CONSERVED HYPOTHETICAL PROTEIN	Rv0863		O53875
Rv0829_s_at	0.514842	0.999818	-0.00969667	0.0370033	10.6689	10.6732	10.6466	10.6319	10.6487	10.6487	10.5953	10.5451	10.7118	POSSIBLE TRANSPOSASE (FRAGMENT)	Rv0829		O53840
Rv0864_at	0.780734	0.999818	-0.00963333	0.02604	12.2362	12.2727	12.2247	12.2996	12.297	12.367	12.3623	12.2996	12.3846	PROBABLE MOLYBDENUM COFACTOR BIOSYNTHESIS PROTEIN C 2 MOAC2	Rv0864	moaC2	P0A5K6
Rv1261c_at	0.992693	0.999818	-0.00955667	-0.00755667	11.6216	11.7653	11.6745	11.7217	11.5422	11.6216	11.5244	11.5314	11.5489	CONSERVED HYPOTHETICAL PROTEIN	Rv1261c		P64787
Rv0344c_at	0.9912	0.999818	-0.00951433	-0.0295867	10.5357	10.7528	10.6445	10.4321	10.4618	10.3857	10.2717	9.99631	10.1205	PROBABLE LIPOPROTEIN LPQJ	Rv0344c	lpqJ	O06295
Rv1703c_at	0.643434	0.999818	-0.00950667	-0.0169433	12.7184	12.7065	12.6681	12.7356	12.719	12.7184	12.7184	12.7184	12.7351	Probable catechol-o-methyltransferase	Rv1703c		O33202
Rv0581_at	0.969383	0.999818	-0.00948	-0.0259067	11.828	11.846	11.7643	11.7283	11.7338	11.7127	11.5824	11.5305	11.584	CONSERVED HYPOTHETICAL PROTEIN, ANTITOXIN	Rv0581		O53778
Rv1786_at	0.940884	0.999818	-0.00945667	-0.025172	10.029	10.1536	10.0648	10.1777	10.0126	10.0274	9.95472	9.96682	9.99374	PROBABLE FERREDOXIN	Rv1786		O53937
Rv0324_at	0.986799	0.999818	-0.009449	0.00379367	7.89927	8.07741	8.02726	7.89927	7.80013	7.84378	7.98898	7.88163	7.92786	POSSIBLE TRANSCRIPTIONAL REGULATORY PROTEIN (POSSIBLY ARSR-FAMILY)	Rv0324		O08446
Rv3459c_at	0.958765	0.999818	-0.00938667	0.00612667	13.2133	13.0522	13.1428	13.0622	13.1259	13.092	13.0187	13.0879	13.0777	PROBABLE 30S RIBOSOMAL PROTEIN S11 RPSK	Rv3459c	rpsK	O06326
Rv3600c_at	0.321186	0.999818	-0.00938	0.0758533	10.2533	10.1961	10.2662	10.2126	10.2218	10.2919	10.2989	10.3187	10.4342	CONSERVED HYPOTHETICAL PROTEIN	Rv3600c		O06282
Rv3669_at	0.975963	0.999818	-0.00936333	-0.0215367	12.3483	12.5149	12.4541	12.3966	12.3379	12.3116	12.3146	12.1785	12.2291	PROBABLE CONSERVED TRANSMEMBRANE PROTEIN	Rv3669		O69637
Rv1820_at	0.128836	0.999818	-0.00934	0.06783	10.081	10.0572	10.2171	10.0639	10.0834	10.0834	10.0658	10.0422	10.1138	Probable Acetolactate synthase ilvG (Acetohydroxy-acid synthase)(ALS)	Rv1820	ilvG	P66946
Rv0633c_at	0.47588	0.999818	-0.00929667	0.0336633	10.9084	10.9771	10.9577	10.9748	10.8781	11.006	10.9771	10.9771	10.9976	POSSIBLE EXPORTED PROTEIN	Rv0633c		P96923
Rv0919_at	0.971238	0.999818	-0.009283	-0.00885967	7.47242	7.35748	7.47242	7.45014	7.50784	7.39481	7.44366	7.47307	7.47242	GCN5-RELATED N-ACETYLTRANSFERASE	Rv0919		O05911
AFFX-yel005_3_at	0.612636	0.999818	-0.00924767	-0.00124	4.74754	4.75843	4.75502	4.77323	4.73289	4.76253	4.7598	4.7615	4.7593
Rv3592_at	0.455789	0.999818	-0.00921667	-0.000903333	12.908	12.9076	12.9204	12.9206	12.9125	12.9126	12.935	12.9159	12.9279	CONSERVED HYPOTHETICAL PROTEIN TB11.2	Rv3592	TB11.2	O06156
Rv3881c_at	0.929544	0.999818	-0.00921333	-0.0140067	12.1963	12.2198	12.2376	12.2478	12.2451	12.2412	12.3349	12.2866	12.2583	CONSERVED HYPOTHETICAL ALANINE AND GLYCINE RICH PROTEIN	Rv3881c		Q933K8
AFFX-r2-Ec-bioC-5_at	0.948154	0.999818	-0.00920267	-0.00223	4.80401	4.84973	4.84077	4.84077	4.81289	4.86415	4.91122	4.86577	4.84439
Rv1888c_at	0.991043	0.999818	-0.00911667	-0.0104133	10.1258	10.3241	10.2339	10.1549	10.0687	10.1066	10.1744	10.0349	10.0834	POSSIBLE TRANSMEMBRANE PROTEIN	Rv1888c		O07744
Rv2141c_at	0.793422	0.999818	-0.00906333	-0.0850137	10.2289	10.4225	10.2969	10.3277	10.1949	10.1106	10.0938	10.0058	9.98785	CONSERVED HYPOTHETICAL PROTEIN	Rv2141c	dapE2	Q7D7G7
Rv0601c_at	0.815215	0.999818	-0.009056	-0.0902863	8.18893	8.29987	8.22373	8.21304	8.19186	7.99031	7.96434	7.84743	7.88142	PROBABLE TWO COMPONENT SENSOR KINASE [FIRST PART]	Rv0601c		O07777
Rv2686c_at	0.78077	0.999818	-0.00905433	0.011782	8.60316	8.53836	8.53836	8.50713	8.51137	8.57388	8.50497	8.53836	8.53836	PROBABLE ANTIBIOTIC-TRANSPORT INTEGRAL MEMBRANE LEUCINE AND ALANINE AND VALINE RICH PROTEIN ABC TRANSPORTER	Rv2686c		O07188
Rv2948c_at	0.85828	0.999818	-0.00903333	0.120267	10.6866	10.7152	10.8106	10.9888	10.7195	11.1809	11.2179	11.4316	11.2627	PROBABLE FATTY-ACID-CoA LIGASE FADD22 (FATTY-ACID-CoA SYNTHETASE) (FATTY-ACID-CoA SYNTHASE)	Rv2948c	fadD22	P96283
Rv2091c_at	0.934157	0.999818	-0.00903333	-0.00810333	12.0869	12.1503	12.1062	12.166	12.0727	12.1224	12.1224	12.1252	12.1224	Probable membrane protein	Rv2091c		P64939
Rv0546c_at	0.407681	0.999818	-0.00901667	-0.0462567	11.494	11.5842	11.4963	11.5299	11.5139	11.4635	11.5695	11.4683	11.4948	CONSERVED HYPOTHETICAL PROTEIN	Rv0546c		O06412
Rv1303_at	0.977936	0.999818	-0.00897667	-0.00205	13.2075	13.2538	13.235	13.3008	13.2749	13.2803	13.3531	13.3058	13.3399	CONSERVED HYPOTHETICAL TRANSMEMBRANE PROTEIN	Rv1303		P64801
Rv0273c_at	0.975589	0.999818	-0.00894333	-0.0189133	10.5074	10.5267	10.4774	10.597	10.3265	10.4774	10.376	10.6004	10.469	POSSIBLE TRANSCRIPTIONAL REGULATORY PROTEIN	Rv0273c		O86342
MTB000055_at	2.54e-07	0.000352211	-0.00893	-2.65782	10.6806	10.7603	8.21011	10.8208	10.6864	8.13192	10.6644	10.6924	7.85041	tRNA-Gly	MTB000055	glyV
Rv1339_at	0.984534	0.999818	-0.00887333	0.00669333	11.9318	11.9297	11.9467	12.0207	11.8623	12.0011	12.0448	12.1788	12.0695	CONSERVED HYPOTHETICAL PROTEIN	Rv1339		P66873
Rv3821_at	0.94215	0.999818	-0.00881	-0.00899	11.6144	11.6553	11.6105	11.7003	11.6258	11.6553	11.666	11.6732	11.6879	PROBABLE CONSERVED INTEGRAL MEMBRANE PROTEIN	Rv3821		O07802
Rv0843_at	0.992198	0.999818	-0.00878833	-0.010406	7.28247	7.43786	7.21167	7.28872	7.24897	7.2982	7.21887	7.07686	7.24897	PROBABLE DEHYDROGENASE	Rv0843		O53855
Rv1828_at	0.915779	0.999818	-0.00877	-0.0145467	11.6371	11.6516	11.6331	11.7041	11.7034	11.6319	11.6985	11.6583	11.731	CONSERVED HYPOTHETICAL PROTEIN	Rv1828		P67669
MTB000022_x_at	0.811512	0.999818	-0.00861267	-0.0600417	9.17486	9.10323	9.03539	9.07052	8.99277	8.98079	8.82924	8.95279	8.87832	tRNA-Ala	MTB000022	alaV
Rv3851_at	0.577175	0.999818	-0.00861	-0.0684167	10.1773	10.2873	10.1659	10.2076	10.1051	10.0697	10.1019	10.0686	10.0459	POSSIBLE MEMBRANE PROTEIN	Rv3851		P96226
AFFX-TrpnX-3_at	0.762526	0.999818	-0.008602	-0.00185067	4.77294	4.78554	4.80095	4.80234	4.77787	4.79896	4.81333	4.79938	4.78313
Rv1946c_at	0.833989	0.999818	-0.008504	-0.0745207	7.25264	7.09745	6.99288	7.03147	7.27388	7.1078	6.95585	6.84312	6.91572	POSSIBLE LIPOPROTEIN	Rv1946c	lppG	P95268
Rv0557_at	0.845933	0.999818	-0.00848367	0.116167	9.66432	9.55628	9.65642	9.85863	9.75151	9.99033	10.0464	10.2361	10.2711	MANNOSYLTRANSFERASE PIMB	Rv0557	pimB	O06423
Rv0262c_at	0.964918	0.999818	-0.00841533	0.0152713	9.16552	9.19843	9.19843	9.23008	9.00901	9.15457	9.19614	9.35906	9.28457	AMINOGLYCOSIDE 2'-N-ACETYLTRANSFERASE AAC (AAC(2')-IC)	Rv0262c	aac	P0A5N0
Rfam2075613_s_at	0.958793	0.999818	-0.00839333	0.00321333	13.312	13.2119	13.2558	13.2813	13.285	13.285	13.2847	13.3559	13.3468	Glycine riboswitch	AL123456
Rv3224A_at	0.840443	0.999818	-0.00836667	-0.0184433	12.156	12.1886	12.1251	12.1472	12.1169	12.1103	12.1012	12.0738	12.1137	CONSERVED HYPOTHETICAL PROTEIN	Rv3224A		Q6MWZ5
Rv3361c_at	0.965393	0.999818	-0.008364	0.013001	9.94934	9.9831	9.98021	10.0861	9.92927	10.0218	10.074	10.1719	10.1464	CONSERVED HYPOTHETICAL PROTEIN	Rv3361c		O50390
Rv2738c_at	0.862001	0.999818	-0.00834533	-0.038104	9.88848	10.0009	9.92664	10.0149	9.88848	9.84778	9.81029	9.79922	9.8249	CONSERVED HYPOTHETICAL PROTEIN	Rv2738c		O33281
Rv0461_at	0.993794	0.999818	-0.008324	-0.00450033	9.6866	9.81083	9.75071	9.70521	9.63256	9.70374	9.64735	9.57079	9.57121	PROBABLE TRANSMEMBRANE PROTEIN	Rv0461		O53746
Rv2457c_at	0.774037	0.999818	-0.00825667	0.00580667	13.3581	13.3705	13.3306	13.3775	13.3361	13.3976	13.3572	13.3615	13.382	PROBABLE ATP-DEPENDENT CLP PROTEASE ATP-BINDING SUBUNIT CLPX	Rv2457c	clpX	P0A528
Rv3034c_at	0.859719	0.999818	-0.00825	0.01041	10.7304	10.8276	10.8093	10.8104	10.7702	10.769	10.8106	10.729	10.8044	POSSIBLE TRANSFERASE	Rv3034c		O53281
Rv2296_at	0.841506	0.999818	-0.00815667	-0.00710667	11.5735	11.5665	11.5775	11.5531	11.5531	11.5531	11.5531	11.5356	11.5277	Probable haloalkane dehalogenase	Rv2296		P64301
Rv0542c_at	0.915847	0.999818	-0.00814133	0.0782957	9.96905	9.94183	10.0187	10.2058	10.0388	10.3241	10.4203	10.5901	10.4873	POSSIBLE O-SUCCINYLBENZOIC ACID--CoA LIGASE MENE (OSB-CoA SYNTHETASE) (O-SUCCINYLBENZOATE-CoA SYNTHASE)	Rv0542c	menE	O06408
Rv0683_at	0.546604	0.999818	-0.00813667	-0.02558	13.4308	13.4753	13.4294	13.4974	13.4598	13.4689	13.5085	13.4772	13.4616	PROBABLE 30S RIBOSOMAL PROTEIN S7 RPSG	Rv0683	rpsG	P41194
Rv0296c_at	0.914429	0.999818	-0.00813	-0.0533033	11.1264	11.3775	11.2319	11.2256	11.1621	11.1001	11.103	10.891	10.9631	PROBABLE SULFATASE	Rv0296c	atsG	Q6MX51
Rv3531c_at	0.673002	0.999818	-0.008129	-0.053852	7.98892	7.97761	7.82716	7.82359	7.79451	7.8238	7.82716	7.84316	7.82716	HYPOTHETICAL PROTEIN	Rv3531c		P71870
Rv2277c_at	0.41375	0.999818	-0.00809233	-0.134242	6.35128	6.28073	6.1768	6.24434	6.38308	6.23415	6.18222	6.08976	5.96417	Possible glycerolphosphodiesterase	Rv2277c		Q50687
Rv1509_at	0.311524	0.999818	-0.00808533	0.0939327	9.51441	9.61419	9.64615	9.58997	9.56931	9.61419	9.69135	9.58797	9.81719	HYPOTHETICAL PROTEIN	Rv1509		P71788
Rv2952_at	0.767333	0.999818	-0.00806333	-0.03106	12.0077	12.1146	11.9925	12.1124	11.9922	12.0538	12.0251	12.0143	12.0057	POSSIBLE METHYLTRANSFERASE (METHYLASE)	Rv2952		Q50464
Rv0325_at	0.836441	0.999818	-0.00804	0.049827	8.06527	8.26197	8.24169	8.11668	7.99963	8.09906	8.02142	7.91765	8.0121	HYPOTHETICAL PROTEIN	Rv0325		O07250
Rv2573_at	0.254507	0.999818	-0.00800133	-0.128022	8.16695	8.33549	8.23076	8.4139	8.18442	8.09868	8.25422	8.29116	8.12157	CONSERVED HYPOTHETICAL PROTEIN	Rv2573		Q50648
Rv3477_at	0.906703	0.999818	-0.008	-0.00927333	13.9778	13.9782	13.9782	13.9821	13.9665	13.9692	13.9364	13.9276	13.9211	PE FAMILY PROTEIN	Rv3477	PE31	Q7D5G7
Rv0537c_at	0.645621	0.999818	-0.00793	-0.03104	11.3961	11.3504	11.3453	11.3453	11.2971	11.3453	11.3453	11.4154	11.3029	PROBABLE INTEGRAL MEMBRANE PROTEIN	Rv0537c		O06403
Rv3213c_at	0.970268	0.999818	-0.00790333	-0.01837	12.9491	12.9823	12.9315	12.8891	12.8629	12.8337	12.7819	12.7513	12.7999	POSSIBLE SOJPARA-RELATED PROTEIN	Rv3213c		O05853
Rv0399c_at	0.933819	0.999818	-0.007884	0.0185883	8.92958	9.00283	8.93819	9.02028	8.80964	8.92303	8.92121	9.03495	9.06562	POSSIBLE CONSERVED LIPOPROTEIN LPQK	Rv0399c	lpqK	P95207
Rv2312_at	0.931755	0.999818	-0.00784833	0.029532	9.50697	9.64409	9.72341	9.49822	9.51872	9.53482	9.54833	9.36716	9.38388	HYPOTHETICAL PROTEIN	Rv2312		P64991
Rv1257c_at	0.793978	0.999818	-0.00781	0.0434167	10.7279	10.7173	10.8305	10.843	10.7914	10.8344	10.9162	10.9549	10.9524	PROBABLE OXIDOREDUCTASE	Rv1257c		Q11061
Rv1078_at	0.969685	0.999818	-0.00780667	-0.0277233	13.5177	13.582	13.5758	13.4848	13.4648	13.4205	13.3364	13.2687	13.2593	Probable Proline-rich antigen homolog pra	Rv1078	pra	O53426
Rv3106_at	0.529235	0.999818	-0.007804	0.074643	9.85486	10.0174	10.0822	9.86529	9.8701	9.906	9.9979	9.80717	9.95378	NADPH:ADRENODOXIN OXIDOREDUCTASE FPRA (NADPH-FERREDOXIN REDUCTASE)	Rv3106	fprA	O05783
Rv1317c_at	0.313648	0.999818	-0.007696	0.0370407	9.3014	9.35682	9.38045	9.35147	9.30372	9.3787	9.39756	9.36681	9.40241	PROBABLE ADA REGULATORY PROTEIN ALKA (Regulatory protein of adaptative response) (Methylated-DNA--protein-cysteine methyltransferase) (O-6-methylguanine-DNA alkyltransferase) (O-6-methylguanine-DNA methyltransferase) (3-methyladenine DNA glycosylase II)	Rv1317c	alkA	Q10630
Rv2148c_at	0.509104	0.999818	-0.00769333	0.09411	10.3132	10.3366	10.4126	10.4924	10.361	10.566	10.4918	10.5767	10.6011	CONSERVED HYPOTHETICAL PROTEIN	Rv2148c		P67083
Rv2396_at	0.721593	0.999818	-0.00766	-0.0396067	11.8408	11.8096	11.7931	11.8916	11.7769	11.8223	11.8422	11.9651	11.8404	PE-PGRS FAMILY PROTEIN	Rv2396	PE_PGRS41	Q79FE6
Rv1193_at	0.935511	0.999818	-0.00764	-0.0232233	10.0831	10.23	10.1622	10.1833	10.0244	10.0831	10.086	10.0751	10.0374	PROBABLE FATTY-ACID-CoA LIGASE FADD36 (FATTY-ACID-CoA SYNTHETASE) (FATTY-ACID-CoA SYNTHASE)	Rv1193	fadD36	O05295
Rv0272c_at	0.690804	0.999818	-0.00763667	0.0462067	10.636	10.6551	10.6904	10.6577	10.6312	10.6112	10.4918	10.4762	10.6225	HYPOTHETICAL PROTEIN	Rv0272c		P95229
Rv2200c_at	0.904372	0.999818	-0.00757	0.00561333	13.1913	13.2631	13.2545	13.2774	13.2545	13.2476	13.2971	13.2256	13.2806	PROBABLE TRANSMEMBRANE CYTOCHROME C OXIDASE (SUBUNIT II) CTAC	Rv2200c	ctaC	P63854
Rv2219_at	0.93747	0.999818	-0.00753667	0.00355	12.6065	12.6213	12.6109	12.6234	12.5695	12.6047	12.6507	12.6671	12.6756	PROBABLE CONSERVED TRANSMEMBRANE PROTEIN	Rv2219		Q10405
Rv1101c_at	0.409798	0.999818	-0.00749667	0.05972	10.5295	10.5955	10.6012	10.6164	10.5506	10.5983	10.6287	10.606	10.7543	CONSERVED MEMBRANE PROTEIN	Rv1101c		O53449
Rv0171_at	0.773396	0.999818	-0.00747333	-0.0349167	12.6776	12.697	12.6181	12.6538	12.6378	12.5547	12.5642	12.5384	12.6181	MCE-FAMILY PROTEIN MCE1C	Rv0171	mce1C	O07415
Rv0875c_at	0.745644	0.999818	-0.00746333	0.0354167	10.322	10.3564	10.385	10.4869	10.3729	10.4601	10.4288	10.4859	10.4988	POSSIBLE CONSERVED EXPORTED PROTEIN	Rv0875c		P64731
Rv1077_at	0.918677	0.999818	-0.00745667	-0.01934	10.806	10.8538	10.7876	10.825	10.7253	10.7668	10.7079	10.7375	10.7264	Probable cystathionine beta-synthase CBS (Serine sulfhydrase) (Beta-thionase) (Hemoprotein H-450)	Rv1077	cbs	Q7D8W0
Rv0694_at	0.907399	0.999818	-0.00739	0.0499633	12.9219	12.8791	12.9972	13.0746	12.9886	13.1072	13.2095	13.3162	13.2516	POSSIBLE L-LACTATE DEHYDROGENASE (CYTOCHROME) LLDD1	Rv0694	lldD1	P95040
Rv3830c_at	0.992689	0.999818	-0.00738867	-0.013484	8.18965	8.20531	8.22162	8.16542	8.28439	8.19293	8.08216	7.92536	7.98223	TRANSCRIPTIONAL REGULATORY PROTEIN (PROBABLY TETR-FAMILY)	Rv3830c		P96248
Rv3828c_at	0.397443	0.999818	-0.00735667	0.0828933	10.2223	10.2979	10.3523	10.3817	10.2402	10.4084	10.3808	10.4245	10.4727	POSSIBLE RESOLVASE	Rv3828c		O07795
Rv2570_at	0.642795	0.999818	-0.00733333	0.0494577	6.92628	6.99294	6.91988	6.96002	6.95787	7.00865	7.04652	6.96002	7.15267	CONSERVED HYPOTHETICAL PROTEIN	Rv2570		P65013
Rv2204c_at	0.645704	0.999818	-0.00729333	-0.01017	13.4684	13.4534	13.4375	13.4575	13.4727	13.4579	13.4575	13.4354	13.4575	CONSERVED HYPOTHETICAL PROTEIN	Rv2204c		P0A5A9
Rv1885c_at	0.493767	0.999818	-0.00725333	-0.101267	11.7318	11.7476	11.6589	11.8013	11.6466	11.607	11.5113	11.6284	11.4746	CONSERVED HYPOTHETICAL PROTEIN	Rv1885c		O07746
Rv1222_at	0.969613	0.999818	-0.00723333	-0.01066	11.8702	11.8702	11.8433	11.9499	11.8132	11.8702	11.7956	11.9106	11.8702	CONSERVED HYPOTHETICAL PROTEIN	Rv1222		Q79FQ8
Rv3840_at	0.98895	0.999818	-0.00718367	0.0137563	7.39004	7.28496	7.34707	7.09491	7.3294	7.21322	7.10007	6.9491	7.06599	POSSIBLE TRANSCRIPTIONAL REGULATORY PROTEIN	Rv3840		P96238
Rv0873_at	0.851994	0.999818	-0.00717	-0.0365	11.5526	11.6837	11.6031	11.6149	11.5861	11.4941	11.5569	11.4331	11.5176	PROBABLE ACYL-CoA DEHYDROGENASE FADE10	Rv0873	fadE10	P63429
Rv0963c_at	0.730517	0.999818	-0.00716833	0.032846	6.39974	6.4191	6.53635	6.36037	6.4191	6.43753	6.53433	6.43473	6.4191	CONSERVED HYPOTHETICAL PROTEIN	Rv0963c		P64777
Rv1856c_at	0.9985	0.999818	-0.00716333	-0.00361667	12.0776	12.0234	12.0485	12.2199	12.139	12.1559	12.29	12.4036	12.3722	POSSIBLE OXIDOREDUCTASE	Rv1856c		P95158
Rv2710_at	0.192041	0.999818	-0.00714333	0.0801533	13.0367	13.0591	13.1525	12.9896	13.0811	13.073	13.067	12.9317	13.1083	RNA POLYMERASE SIGMA FACTOR SIGB	Rv2710	sigB	Q59563
Rv0690c_at	0.804679	0.999818	-0.00711667	0.08593	10.9709	11.0139	11.0595	11.1966	10.9862	11.2099	11.2545	11.4006	11.4104	CONSERVED HYPOTHETICAL PROTEIN	Rv0690c		P95036
Rv0169_at	0.949365	0.999818	-0.00711	-0.01423	12.903	12.9867	12.8899	12.9254	12.8732	12.8682	12.8677	12.8148	12.8953	MCE-FAMILY PROTEIN MCE1A	Rv0169	mce1A	Q79FZ9
Rv0662c_at	0.964363	0.999818	-0.00709733	-0.026359	9.12927	9.30682	9.23088	9.12137	9.01295	9.03019	9.092	9.00159	9.0025	CONSERVED HYPOTHETICAL PROTEIN, ANTITOXIN	Rv0662c		O06777
Rv3583c_at	0.734031	0.999818	-0.00708	0.0207	13.8963	13.8691	13.8968	13.905	13.8976	13.9373	13.9566	13.97	13.9859	POSSIBLE TRANSCRIPTION FACTOR	Rv3583c		O53568
Rv0269c_at	0.982898	0.999818	-0.00705967	0.00165667	8.52285	8.54431	8.50502	8.46694	8.42706	8.4408	8.39931	8.39654	8.44825	CONSERVED HYPOTHETICAL PROTEIN	Rv0269c		P95226
Rv2189c_at	0.996084	0.999818	-0.00699933	0.01205	10.0876	9.9815	10.0103	10.2846	10.2185	10.3869	10.4831	10.6342	10.4942	CONSERVED HYPOTHETICAL PROTEIN	Rv2189c		O53523
Rfam4168286_at	0.85754	0.999818	-0.00695	-0.06162	13.6502	13.4768	13.5584	13.5665	13.5752	13.4564	13.2707	13.4145	13.2877	Bacterial signal recognition particle RNA	AL123456
Rv1755c_at	0.661414	0.999818	-0.00685567	0.0188143	4.86377	4.89157	4.91492	4.92217	4.89278	4.90949	4.95101	4.93203	4.96899	PROBABLE PHOSPHOLIPASE C 4 (FRAGMENT) PLCD	Rv1755c	plcD	P0A5R8
Rv0732_at	0.555224	0.999818	-0.00679333	-0.0484467	12.4866	12.494	12.3995	12.4251	12.4837	12.4156	12.4228	12.3364	12.3741	PROBABLE PREPROTEIN TRANSLOCASE SECY	Rv0732	secY	P0A5Z2
Rv3835_at	0.893501	0.999818	-0.00675	0.00710667	11.883	11.8433	11.8363	11.8433	11.8046	11.8319	11.8193	11.8775	11.8988	PROBABLE CONSERVED MEMBRANE PROTEIN	Rv3835		P96243
Rv3686c_at	0.0576711	0.999818	-0.00669	-0.0723367	12.4019	12.3695	12.3186	12.4182	12.4251	12.3906	12.4153	12.4207	12.3091	CONSERVED HYPOTHETICAL PROTEIN	Rv3686c		O69654
Rv2844_at	0.935504	0.999818	-0.00667667	-0.0244033	11.8418	11.9351	11.9215	11.8636	11.8253	11.8112	11.8135	11.7384	11.7129	CONSERVED HYPOTHETICAL ALANINE RICH PROTEIN	Rv2844		O05815
Rv2170_at	0.99765	0.999818	-0.00662933	-0.00555633	8.68482	8.87687	8.8635	8.77005	8.67893	8.61877	8.6743	8.55347	8.63023	GCN5-RELATED N-ACETYLTRANSFERASE	Rv2170		O53504
Rv2890c_at	0.780478	0.999818	-0.00662	-0.0328267	13.0417	13.0407	12.9914	12.9489	12.9921	12.9651	12.9586	12.8966	12.8943	PROBABLE 30S RIBOSOMAL PROTEIN S2 RPSB	Rv2890c	rpsB	P66537
AFFX-tlg-bs-lys_at	0.870635	0.999818	-0.00660333	-0.00289667	4.80273	4.82531	4.82441	4.84192	4.80069	4.81998	4.83285	4.83169	4.82441
Rv1040c_at	0.994618	0.999818	-0.006475	-0.00695567	6.5665	6.68257	6.55222	6.54089	6.51651	6.5332	6.49213	6.38102	6.49323	PE FAMILY PROTEIN	Rv1040c	PE8	Q7D8Y6
Rv3789_at	0.491777	0.999818	-0.00644667	-0.07323	10.7602	10.8559	10.7689	10.8171	10.822	10.7779	10.7994	10.6796	10.6104	POSSIBLE CONSERVED INTEGRAL MEMBRANE PROTEIN	Rv3789		P64292
Rv1987_at	0.815534	0.999818	-0.00640333	0.01024	12.9994	13.042	13.029	12.9911	12.9616	13.0088	12.9911	12.9589	12.9746	POSSIBLE CHITINASE	Rv1987		P64905
Rv2944_at	0.9744	0.999818	-0.00638733	-0.0157613	8.82301	8.94819	9.00845	8.95648	8.91669	8.83015	8.91639	8.81184	8.81	POSSIBLE TRANSPOSASE FOR INSERTION SEQUENCE ELEMENT IS1533	Rv2944		P96287
AFFX-TrpnX-5_at	0.867044	0.999818	-0.006364	0.00718533	4.78904	4.83836	4.85672	4.85196	4.79056	4.80319	4.84643	4.83941	4.84907
Rv2597_at	0.924038	0.999818	-0.006314	0.00425267	9.76286	9.81422	9.80205	9.76679	9.76145	9.75374	9.77981	9.71485	9.76643	PROBABLE MEMBRANE PROTEIN	Rv2597		P65029
Rv3312c_at	0.301549	0.999818	-0.00627533	0.0959547	9.1354	9.23643	9.31514	9.31666	9.15634	9.34895	9.30316	9.34364	9.379	CONSERVED HYPOTHETICAL PROTEIN	Rv3312c		O53363
Rv0751c_at	0.980148	0.999818	-0.00623167	0.00711667	10.1194	10.2326	10.1301	10.1194	9.99066	10.0403	10.0725	10.0693	10.1622	PROBABLE 3-HYDROXYISOBUTYRATE DEHYDROGENASE MMSB (HIBADH)	Rv0751c	mmsB	P63935
Rv0866_at	0.851331	0.999818	-0.00621	0.029855	9.67182	9.73442	9.74557	9.76959	9.6329	9.7656	9.80851	9.86396	9.82831	PROBABLE MOLYBDENUM COFACTOR BIOSYNTHESIS PROTEIN E2 MOAE2 (MOLYBDOPTERIN CONVERTING FACTOR LARGE SUBUNIT) (MOLYBDOPTERIN [MPT] CONVERTING FACTOR, SUBUNIT 2)	Rv0866	moaE2	O53878
Rv0995_at	0.63842	0.999818	-0.00619667	0.0574	10.0478	10.1494	10.2009	10.2788	10.0958	10.1324	10.1306	10.1935	10.2961	RIBOSOMAL-PROTEIN-ALANINE ACETYLTRANSFERASE RIMJ (ACETYLATING ENZYME FOR N-TERMINAL OF RIBOSOMAL PROTEIN S5)	Rv0995	rimJ	O05578
Rv3338_at	0.988933	0.999818	-0.00607933	0.00638733	9.99772	10.1218	10.1127	10.145	10.0145	9.97966	9.91442	9.90262	9.98399	CONSERVED HYPOTHETICAL PROTEIN	Rv3338		O53388
Rv3536c_at	0.844744	0.999818	-0.00601033	-0.0294813	9.87347	9.89402	9.78166	9.7974	9.74762	9.75218	9.73267	9.74386	9.78126	PROBABLE HYDRATASE	Rv3536c	hsaE	P71865
Rv3587c_at	0.940949	0.999818	-0.00601	0.01767	12.9222	12.9107	12.9555	12.8377	12.8742	12.8521	12.7748	12.7318	12.7801	PROBABLE CONSERVED MEMBRANE PROTEIN	Rv3587c		O53572
Rv0143c_at	0.949754	0.999818	-0.00600333	-0.0136467	10.9637	10.994	10.9326	10.9637	10.8827	10.9488	11.001	11.0338	11.0062	PROBABLE CONSERVED TRANSMEMBRANE PROTEIN	Rv0143c		P96820
Rv1060_at	0.994793	0.999818	-0.00597667	-0.00446667	11.0539	11.2415	11.211	11.2135	11.1241	11.1206	11.2335	11.1173	11.1559	HYPOTHETICAL PROTEIN	Rv1060		O53408
Rv2470_at	0.719671	0.999818	-0.00593333	0.0471033	11.5803	11.6529	11.6656	11.7115	11.5839	11.7459	11.7509	11.7881	11.7725	POSSIBLE GLOBIN (OXYGEN-BINDING PROTEIN) GLBO	Rv2470	glbO	P0A595
Rv1811_at	0.800004	0.999818	-0.00589167	0.0738683	9.9906	10.0028	10.1749	10.1836	9.97173	10.2018	10.2272	10.4092	10.2463	POSSIBLE Mg2+ TRANSPORT P-TYPE ATPASE C MGTC	Rv1811	mgtC	O07221
AFFX-yel006_5_at	0.90775	0.999818	-0.005873	-0.006401	4.74044	4.75407	4.76024	4.79688	4.74378	4.75436	4.74459	4.76644	4.7481
Rv1313c_a_at	0.984634	0.999818	-0.00586867	-0.01473	8.97927	8.97217	8.79279	8.99686	9.06269	9.06818	9.02065	8.94433	9.09164	POSSIBLE TRANSPOSASE	Rv1313c		Q10621
AFFX-tlg-bs-phe_st	0.832566	0.999818	-0.00584833	-0.000782667	4.78219	4.79435	4.80316	4.79787	4.77558	4.79251	4.81231	4.8049	4.79435
Rv0595c_at	0.428123	0.999818	-0.00580667	0.0383733	10.0401	10.098	10.05	10.0172	10.0206	10.0884	10.0954	10.0167	10.1294	CONSERVED HYPOTHETICAL PROTEIN WITH PIN DOMAIN	Rv0595c		O07783
Rv0311_at	0.992878	0.999818	-0.00579667	-0.00584967	8.1347	8.15405	8.17067	8.1347	8.15071	8.1347	8.06901	8.01625	8.01548	HYPOTHETICAL PROTEIN	Rv0311		O07238
Rv2468c_at	0.964012	0.999818	-0.00575333	-0.0222433	12.1043	12.2042	12.1088	12.1007	12.0607	12.0418	11.9805	11.9034	11.9683	CONSERVED HYPOTHETICAL PROTEIN	Rv2468c		O53195
Rv2206_at	0.981351	0.999818	-0.00574667	-0.00380667	11.9672	11.9741	11.9367	11.9086	11.9602	11.9367	11.9457	11.87	11.9367	PROBABLE CONSERVED TRANSMEMBRANE PROTEIN	Rv2206		P64951
Rv2881c_at	0.9413	0.999818	-0.00573667	0.0167567	12.0038	11.9394	11.9689	12.0218	12.044	12.06	12.1039	12.1288	12.1509	PROBABLE INTEGRAL MEMBRANE PHOSPHATIDATE CYTIDYLYLTRANSFERASE CDSA (CDP-DIGLYCERIDE SYNTHETASE) (CDP-DIGLYCERIDE PYROPHOSPHORYLASE) (CDP-DIACYLGLYCEROL SYNTHASE) (CDS) (CTP:PHOSPHATIDATE CYTIDYLYLTRANSFERASE) (CDP-DAG SYNTHASE) (CDP-DG SYNTHETASE)	Rv2881c	cdsA	P63758
AFFX-HXB2_5_at	0.705914	0.999818	-0.00572933	-0.00305167	4.77534	4.78047	4.78377	4.80004	4.78694	4.78477	4.7945	4.78528	4.79218
AFFX-yel005_M_at	0.465649	0.999818	-0.00570633	-0.008917	4.7469	4.7424	4.7517	4.76068	4.74204	4.73911	4.75539	4.76142	4.74541
Rv2372c_at	0.590919	0.999818	-0.00569333	0.0248567	10.5618	10.571	10.5701	10.5618	10.4741	10.5666	10.5004	10.5618	10.5618	CONSERVED HYPOTHETICAL PROTEIN	Rv2372c		P67202
Rv3910_at	0.603046	0.999818	-0.00565667	0.0720367	11.2705	11.2863	11.3335	11.3633	11.2001	11.4054	11.3633	11.4939	11.4744	PROBABLE CONSERVED TRANSMEMBRANE PROTEIN	Rv3910		O05435
Rv2914c_at	0.691789	0.999818	-0.00565	0.05398	10.259	10.2095	10.2294	10.2207	10.2337	10.341	10.3636	10.383	10.4348	PROBABLE TRANSMEMBRANE SERINETHREONINE-PROTEIN KINASE I PKNI (PROTEIN KINASE I) (STPK I) (PHOSPHORYLASE B KINASE KINASE) (HYDROXYALKYL-PROTEIN KINASE)	Rv2914c	pknI	P65730
Rv1494_at	0.986469	0.999818	-0.00564667	0.00521333	11.3824	11.5163	11.4455	11.4208	11.2773	11.4199	11.3706	11.3633	11.3241	HYPOTHETICAL PROTEIN, possible antitoxin	Rv1494		P0A5E9
Rv1779c_at	0.425634	0.999818	-0.00558667	-0.138667	11.117	11.2185	11.1449	11.1593	11.1314	10.9946	11.0493	10.9589	10.7701	HYPOTHETICAL INTEGRAL MEMBRANE PROTEIN	Rv1779c		O53930
Rv1131_at	0.0661095	0.999818	-0.00557	0.246877	11.1362	11.2827	11.4618	11.0715	11.1297	11.4812	11.238	11.0166	11.2433	PROBABLE CITRATE SYNTHASE I GLTA1	Rv1131	gltA1	O08395
Rv2895c_at	0.976755	0.999818	-0.00556333	-0.0208067	11.2297	11.4191	11.3433	11.3166	11.2297	11.2166	11.201	11.0818	11.125	POSSIBLE MYCOBACTIN UTILIZATION PROTEIN VIUB	Rv2895c	viuB	P65049
AFFX-tlg-bs-phe_at	0.905369	0.999818	-0.005522	0.000709	4.81457	4.84518	4.8442	4.86282	4.8147	4.84337	4.85143	4.85238	4.84337
Rv2395_at	0.901412	0.999818	-0.00546667	0.0415733	10.2553	10.2623	10.3064	10.4038	10.2992	10.4147	10.4867	10.5679	10.5494	PROBABLE CONSERVED INTEGRAL MEMBRANE PROTEIN	Rv2395		P71749
Rv1215c_at	0.863164	0.999818	-0.00542667	-0.0420833	10.5842	10.6887	10.6204	10.6167	10.4543	10.5142	10.4729	10.5145	10.4129	CONSERVED HYPOTHETICAL PROTEIN	Rv1215c		O05316
Rv3588c_at	0.685908	0.999818	-0.00539667	0.02243	11.0944	11.1949	11.1776	11.1779	11.0889	11.162	11.162	11.1342	11.162	carbonic anhydrase	Rv3588c	canB	O53573
Rv2687c_at	0.841466	0.999818	-0.00538133	-0.0509853	8.0582	8.11337	7.95485	8.22993	7.98183	8.09235	8.08216	8.25895	8.17013	PROBABLE ANTIBIOTIC-TRANSPORT INTEGRAL MEMBRANE LEUCINE AND VALINE RICH PROTEIN ABC TRANSPORTER	Rv2687c		O07189
Rv1933c_at	0.634847	0.999818	-0.005357	-0.060717	5.73298	5.55579	5.59882	5.59882	5.77849	5.59779	5.60597	5.58742	5.55901	PROBABLE ACYL-CoA DEHYDROGENASE FADE18	Rv1933c	fadE18	P95281
Rv2252_at	0.996709	0.999818	-0.00534233	-0.016134	9.73229	9.88223	9.77928	9.57657	9.66493	9.56403	9.45177	9.19745	9.36892	CONSERVED HYPOTHETICAL PROTEIN	Rv2252		O53526
Rv0307c_at	0.859092	0.999818	-0.005318	-0.0402053	8.56834	8.78647	8.7088	8.85415	8.67819	8.67109	8.70425	8.64613	8.62624	HYPOTHETICAL PROTEIN	Rv0307c		O07234
Rv0717_at	0.961516	0.999818	-0.0053	0.0021	13.9349	13.9061	13.8994	13.8895	13.8876	13.8749	13.8372	13.8519	13.8936	PROBABLE 30S RIBOSOMAL PROTEIN S14 RPSN1	Rv0717	rpsN1	P0A5X2
Rv0933_at	0.685699	0.999818	-0.00528	-0.0189233	11.7808	11.8094	11.7599	11.8129	11.802	11.802	11.847	11.8134	11.8221	PHOSPHATE-TRANSPORT ATP-BINDING PROTEIN ABC TRANSPORTER PSTB	Rv0933	pstB	P95302
Rv0338c_at	0.812766	0.999818	-0.00527667	-0.00778333	12.6861	12.6768	12.6798	12.6945	12.6768	12.6835	12.6584	12.6697	12.6524	PROBABLE IRON-SULFUR-BINDING REDUCTASE	Rv0338c		O33268
Rv1057_at	0.894676	0.999818	-0.00521967	-0.0288913	9.523	9.71186	9.58693	9.65747	9.58693	9.57323	9.61196	9.47798	9.5456	CONSERVED HYPOTHETICAL PROTEIN	Rv1057		O53405
Rv1545_at	0.987931	0.999818	-0.00521	0.00458	11.2788	11.3736	11.2757	11.3468	11.1551	11.2684	11.1976	11.2788	11.2929	HYPOTHETICAL PROTEIN	Rv1545		P64871
[truncated: 2,162 more rows]
